# Supplementary material for: Integrative and Conjugative Elements and Prophage DNA as Carriers of Resistance Genes in Erysipelothrix rhusiopathiae Strains from Domestic Geese in Poland
Source: Int J Mol Sci. 2024 Apr 24;25(9):4638. doi: 10.3390/ijms25094638 (PMC11083093; doi:10.3390/ijms25094638)
Supplement: Supplementary file 1 [file ijms-25-04638-s001.zip]

Archive with 1 entries (1 files):
- ijms-2968108-supplementary.xlsx
