# Supplementary material for: Integrative and Conjugative Elements and Prophage DNA as Carriers of Resistance Genes in Erysipelothrix rhusiopathiae Strains from Domestic Geese in Poland
Source: Int J Mol Sci. 2024 Apr 24;25(9):4638. doi: 10.3390/ijms25094638 (PMC11083093; doi:10.3390/ijms25094638)
Supplement: Supplementary file 1 [file ijms-25-04638-s001.zip › ijms-2968108-supplementary.xlsx]

## Sheet: Table S1. WGS from GB
Table S1. List of WGS of Erysipelothrix spp. strains (n=380) used in this work.
							resistance genes detected
No.	Species	strain ID (Genome ID)	host	country	collection date	ST (MLST)	bleO	aadD	ant(9)-Ia [aad9]	spc	str	spw	ant(6)-Ia	aph(3')-III	lnu(B)	lsa€	erm(47)	erm(B)	erm(G)	erm(T)	mef(A)	msr(D)	lnu(D)-like	tet(T)	tet(M)	plasmid - according to MGE	Integrative Conjugative Element	strain ID	GenBank or ENA Acc. No.	genome size [Mb]	GC [%]	Reference	ST (MLST)	gpsA	recA	purA	pta	prsA	galK	ldhA
1	E. rhusiopathiae	584 (23S00173-1)	goose	Poland	2021	32							.	.	.	.	.	.	.	.	.	.	.	.	.	none	none	584 (23S00173-1)	ERR12736635 (ENA)	1.8	37	this work	32	5	1	1	1	1	1	1
2	E. rhusiopathiae	267 (23S00171-1)	goose	Poland	2021	243 (new)	.	.	.	.	.		.	.	.	.	.	V	.	.	.	.	.	.	V	repUS43	Tn916-like	267 (23S00171-1)	ERR12736634 (ENA)	1.9	37	this work	243 new	2	24	2	2	2	5	2
3	E. rhusiopathiae	1012 (23S00175-1)	goose	Poland	2021	242 (new)	.	.	.	.	.		.	.	.	.	.	.	.	.	.	.	.	.	V	repUS43	Tn916-like, ICE Er1012	1012 (23S00175-1)	ERR12736636 (ENA)	1.8	36	this work	242 new	2	4	2	2	4	5	2
4	E. rhusiopathiae	1023 (23S00176-1)	goose	Poland	2021	4	.	.	.	.	.	V	V	.	V	V	V	.	.	.	.	.	.	.	V	repUS43	Tn916-like, ICE Er1023	1023 (23S00176-1)	ERR12736637 (ENA)	1.9	36	this work	4	2	4	2	2	2	5	2
1	E. rhusiopathiae	GXBY-1	pig	China	2012	48	.	.	.	.	.	V	V (2x)	V	V	V	.	.	.	.	.	.	.	.	V	repUS43	Tn916-like	GXBY-1	GCA_001602155.1	1.9	36.5	[17] Tang et al. 2016	48	2	2	2	2	5	1	2
2	E. rhusiopathiae	ML101	Sus scrofa	China	2010	48	.	.	.	.	.	V	V (2x)	V	V	V	.	.	.	.	.	.	.	.	V	repUS43	Tn916-like	ML101	GCA_003226675.1	1.9	36.5	unpublished	48	2	2	2	2	5	1	2
3	E. rhusiopathiae	ZJ	pig	China	2016	48	.	.	.	.	.	V	V (2x)	V	V	V	.	.	.	.	V	V	V	.	V	repUS43	Tn916-like	ZJ	GCA_007725185.1	1.9	36	[14] Gu et al. 2020	48	2	2	2	2	5	1	2
4	E. rhusiopathiae	B18	pig	China	2018	48	.	.	.	.	.	V	V (2x)	V	V	V	.	.	.	.	V	V	.	.	V	repUS43	Tn916-like	B18	CP080398.1	1.9	36.5	[13] Wu et al. 2021	48	2	2	2	2	5	1	2
5	E. rhusiopathiae	B2	pig	China	2015	48	.	.	.	.	.	V	V (2x)	V	V	V	.	.	.	.	.	.	.	.	V	repUS43	Tn916-like	B2	GCF_033115845.1	1.9	36	[13] Wu et al. 2021	48	2	2	2	2	5	1	2
6	E. rhusiopathiae	SE25	pig	China	2016	48	.	.	.	.	.	V	V (2x)	V	V	V	.	.	.	.	.	.	.	.	V	repUS43	Tn916-like	SE25	GCF_033115835.1	1.8	36.5	[13] Wu et al. 2021	48	2	2	2	2	5	1	2
7	E. rhusiopathiae	B52	pig	China	2018	48	.	.	.	.	.	V	V (2x)	V	V	V	.	.	.	.	.	.	.	.	V	repUS43	Tn916-like	B52	GCF_033115855.1	1.9	36	[13] Wu et al. 2021	48	2	2	2	2	5	1	2
8	E. rhusiopathiae	NCTC8163	pig	UK	1950	9	.	.	.	.	.	.	.	.	.	.	.	.	.	.	.	.	.	.	.	none	none	NCTC8163	GCA_900637845.1	1.8	36.5	unpublished	9	1	1	1	1	1	1	1
9	E. rhusiopathiae	Fujisawa	pig	Japan	ND	48	.	.	.	.	.	.	.	.	.	.	.	.	.	.	.	.	.	.	.	none	none	Fujisawa	GCA_000270085.1	1.8	36.5	[16] Ogawa et al. 2011	48	2	2	2	2	5	1	2
10	E. rhusiopathiae	SY1027	pig	China	ND	~48	.	.	.	.	.	.	.	.	.	.	.	.	.	.	.	.	.	.	.	none	none	SY1027	GCA_000404205.1 CP005079.1	1.8	36.5	[66] Kwok et al. 2014	~48	2	2	2	2	5	~1	2
11	E. rhusiopathiae	WH13013	pig	China	2013	48	.	.	.	.	.	.	.	.	.	.	.	.	.	.	.	.	.	.	.	none	none	WH13013	GCA_001723625.1	1.8	36.5	[15] Yang et al. 2020	48	2	2	2	2	5	1	2
12	E. rhusiopathiae	KC-Sb-R1	Steno bredanensis	South Korea	2018	117	.	.	.	.	.	.	.	.	.	.	.	.	.	.	.	.	.	.	.	none	none	KC-Sb-R1	GCA_003722215.1	1.8	36.5	[67] Lee et al. 2022	117	11	7	18	11	12	14	17
13	E. rhusiopathiae	VR-2	pigs	Russia	2016	119	.	.	.	.	.	.	.	.	.	.	.	.	.	.	.	.	.	.	.	none	none	VR-2	GCA_003725505.1	1.7	36.5	[49] Kovalchuk and Babii 2020	119	1	1	1	1	1	19	1
14	E. rhusiopathiae	G4T10	pig	China	2013	48	.	.	.	.	.	.	.	.	.	.	.	.	.	.	.	.	.	.	.	none	none	G4T10	GCA_006384935.1	1.8	36.5	unpublished	48	2	2	2	2	5	1	2
15	E. rhusiopathiae	SE38	pig	China	2013	48	.	.	.	.	.	.	.	.	.	.	.	.	.	.	.	.	.	.	.	none	none	SE38	GCA_006384955.1	1.8	36.5	unpublished	48	2	2	2	2	5	1	2
16	E. rhusiopathiae	NCTC7999	not available	France	2017	118	.	.	.	.	.	.	.	.	.	.	.	.	.	.	.	.	.	.	.	none	none	NCTC7999	GCA_900448055.1	1.8	36.5	unpublished	118	1	3	1	16	4	1	1
17	E. rhusiopathiae	10DISL	Tursiops truncatus- dolphin brain	USA	2011	117	.	.	.	.	.	.	.	.	.	.	.	.	.	.	.	.	.	.	.	none	none	10DISL	GCA_022132215.1	1.7	36.5	[68] Nesbitt et al. 2022	117	11	7	18	11	12	14	17
18	E. rhusiopathiae	19DISL	dolphin spleen	USA	2020	244 (new)	.	.	.	.	.	.	.	.	.	.	.	.	.	.	.	.	.	.	.	none	none	19DISL	GCA_022132165.1	1.8	36.5	[68] Nesbitt et al. 2022	244 (new)	2	4	1	2	4	2	3
19	E. rhusiopathiae	319078	Homo sapiens	Germany	2020	-	.	.	.	.	.	.	.	.	.	.	.	.	.	.	.	.	.	.	.	none	none	319078	GCA_023650665.1	1.8	36.5	[1] Zautner et al. 2022	-	~2	~1	1	2	2	1	1
20	E. rhusiopathiae	21S01196	porpoise	Netherlands	2021	9	.	.	.	.	.	.	.	.	.	.	.	.	.	.	.	.	.	.	.	none	none	21S01196	GCA_947039675.1	1.8	36.5	[4] Ijsseldijk et al. 2023	9	1	1	1	1	1	1	1
21	E. rhusiopathiae	21S01197	porpoise	Netherlands	2021	156	.	.	.	.	.	.	.	.	.	.	.	.	.	.	.	.	.	.	.	none	none	21S01197	GCA_947041805.1	1.7	36.5	[4] Ijsseldijk et al. 2023	156	1	22	1	1	1	1	1
22	E. rhusiopathiae	21S01198	porpoise	Netherlands	2021	156	.	.	.	.	.	.	.	.	.	.	.	.	.	.	.	.	.	.	.	none	none	21S01198	GCA_947037435.1	1.7	36.5	[4] Ijsseldijk et al. 2023	156	1	22	1	1	1	1	1
23	E. rhusiopathiae	21S01199	porpoise	Netherlands	2021	156	.	.	.	.	.	.	.	.	.	.	.	.	.	.	.	.	.	.	.	none	none	21S01199	GCA_947040135.1	1.7	36.5	[4] Ijsseldijk et al. 2023	156	1	22	1	1	1	1	1
24	E. rhusiopathiae	21S01200	porpoise	Netherlands	2021	9	.	.	.	.	.	.	.	.	.	.	.	.	.	.	.	.	.	.	.	none	none	21S01200	GCA_947037175.1	1.8	36	[4] Ijsseldijk et al. 2023	9	1	1	1	1	1	1	1
25	E. rhusiopathiae	21S01201	porpoise	Netherlands	2021	9	.	.	.	.	.	.	.	.	.	.	.	.	.	.	.	.	.	.	.	none	none	21S01201	GCA_947037165.1	1.8	36	[4] Ijsseldijk et al. 2023	9	1	1	1	1	1	1	1
26	E. rhusiopathiae	21S01202	porpoise	Netherlands	2021	9	.	.	.	.	.	.	.	.	.	.	.	.	.	.	.	.	.	.	.	none	none	21S01202	GCA_947039825.1	1.8	36	[4] Ijsseldijk et al. 2023	9	1	1	1	1	1	1	1
27	E. rhusiopathiae	21S01203	porpoise	Netherlands	2021	9	.	.	.	.	.	.	.	.	.	.	.	.	.	.	.	.	.	.	.	none	none	21S01203	GCA_947038085.1	1.8	36	[4] Ijsseldijk et al. 2023	9	1	1	1	1	1	1	1
28	E. rhusiopathiae	21S01204	porpoise	Netherlands	2021	9	.	.	.	.	.	.	.	.	.	.	.	.	.	.	.	.	.	.	.	none	none	21S01204	GCA_947040235.1	1.8	36	[4] Ijsseldijk et al. 2023	9	1	1	1	1	1	1	1
29	E. rhusiopathiae	21S01205	porpoise	Netherlands	2021	9	.	.	.	.	.	.	.	.	.	.	.	.	.	.	.	.	.	.	.	none	none	21S01205	GCA_947037575.1	1.8	36.5	[4] Ijsseldijk et al. 2023	9	1	1	1	1	1	1	1
30	E. rhusiopathiae	21S01206	porpoise	Netherlands	2021	9	.	.	.	.	.	.	.	.	.	.	.	.	.	.	.	.	.	.	.	none	none	21S01206	GCA_947040195.1	1.8	36	[4] Ijsseldijk et al. 2023	9	1	1	1	1	1	1	1
31	E. rhusiopathiae	21S01207	porpoise	Netherlands	2021	156	.	.	.	.	.	.	.	.	.	.	.	.	.	.	.	.	.	.	.	none	none	21S01207	GCA_947038325.1	1.7	36.5	[4] Ijsseldijk et al. 2023	156	1	22	1	1	1	1	1
32	E. rhusiopathiae	21S01208	porpoise	Netherlands	2021	9	.	.	.	.	.	.	.	.	.	.	.	.	.	.	.	.	.	.	.	none	none	21S01208	GCA_947038715.1	1.8	36	[4] Ijsseldijk et al. 2023	9	1	1	1	1	1	1	1
33	E. rhusiopathiae	21S01209	porpoise	Netherlands	2021	9	.	.	.	.	.	.	.	.	.	.	.	.	.	.	.	.	.	.	.	none	none	21S01209	GCA_947038205.1	1.8	36	[4] Ijsseldijk et al. 2023	9	1	1	1	1	1	1	1
34	E. rhusiopathiae	21S01210	porpoise	Netherlands	2021	9	.	.	.	.	.	.	.	.	.	.	.	.	.	.	.	.	.	.	.	none	none	21S01210	GCA_947038705.1	1.8	36	[4] Ijsseldijk et al. 2023	9	1	1	1	1	1	1	1
35	E. rhusiopathiae	21S01211	porpoise	Netherlands	2021	156	.	.	.	.	.	.	.	.	.	.	.	.	.	.	.	.	.	.	.	none	none	21S01211	GCA_947037675.1	1.7	36	[4] Ijsseldijk et al. 2023	156	1	22	1	1	1	1	1
36	E. rhusiopathiae	21S01212	porpoise	Netherlands	2021	9	.	.	.	.	.	.	.	.	.	.	.	.	.	.	.	.	.	.	.	none	none	21S01212	GCA_947038755.1	1.8	36	[4] Ijsseldijk et al. 2023	9	1	1	1	1	1	1	1
37	E. rhusiopathiae	21S01213	porpoise	Netherlands	2021	9	.	.	.	.	.	.	.	.	.	.	.	.	.	.	.	.	.	.	.	none	none	21S01213	GCA_947038735.1	1.8	36	[4] Ijsseldijk et al. 2023	9	1	1	1	1	1	1	1
38	E. rhusiopathiae	EMAI_1	pig	Hungary	1981	7	.	.	.	.	.	.	.	.	.	.	.	.	.	.	.	.	.	.	.	none	none	EMAI_1	GCA_029077745.1	1.8	36.5	[47] Webster et al. 2023	7
39	E. rhusiopathiae	EMAI_2	pig	Australia	1969	103	.	.	.	.	.	.	.	.	.	.	.	.	.	.	.	.	.	.	.	none	none	EMAI_2	GCA_029077715.1	1.8	38	[47] Webster et al. 2023	103
40	E. rhusiopathiae	EMAI_3	pig	ND	1981	109	.	.	.	.	.	.	.	.	.	.	.	.	.	.	.	.	.	.	.	none	none	EMAI_3	GCA_029077705.1	1.8	36.5	[47] Webster et al. 2023	109
41	E. rhusiopathiae	EMAI_4	pig	Australia	1982	85	.	.	.	.	.	.	.	.	.	.	.	.	.	.	.	.		.	V	repUS43	Tn916-like	EMAI_4	GCA_029077685.1	1.8	36.5	[47] Webster et al. 2023	85
42	E. rhusiopathiae	EMAI_5	pig	Australia	1982	81	.	.	.	.	.	.	.	.	.	.	.	.	.	.	.	.	.	.	.	none	none	EMAI_5	GCA_029077665.1	1.8	36.5	[47] Webster et al. 2023	81
43	E. rhusiopathiae	EMAI_6	pig	USA	1982	108	.	.	.	.	.	.	.	.	.	.	.	.	.	.	.	.	.	.	.	none	none	EMAI_6	GCA_029077635.1	1.8	36.5	[47] Webster et al. 2023	108
44	E. rhusiopathiae	EMAI_7	pig	Argentina	1982	107	.	.	.	.	.	.	.	.	.	.	.	.	.	.	.	.	.	.	.	none	none	EMAI_7	GCA_029077625.1	1.8	36.5	[47] Webster et al. 2023	107
45	E. rhusiopathiae	EMAI_8	pig	Australia	1983	98	.	.	.	.	.	.	.	.	.	.	.	.	.	.	.	.	.	.	.	none	none	EMAI_8	GCA_029077605.1	1.8	36.5	[47] Webster et al. 2023	98
46	E. rhusiopathiae	EMAI_9	pig	Australia	1983	77	.	.	.	.	.	.	.	.	.	.	.	.	.	.	.	.	.	.	.	none	none	EMAI_9	GCA_029077585.1	1.8	36.5	[47] Webster et al. 2023	77
47	E. rhusiopathiae	EMAI_10	pig	Australia	1984	94	.	.	.	.	.	.	.	.	.	.	.	.	.	.	.	.	.	.	.	none	none	EMAI_10	GCA_029077565.1	1.8	36.5	[47] Webster et al. 2023	94
48	E. rhusiopathiae	EMAI_11	pig	Australia	1984	94	.	.	.	.	.	.	.	.	.	.	.	.	.	.	.	.	.	.	.	none	none	EMAI_11	GCA_029077545.1	1.8	36.5	[47] Webster et al. 2023	94
49	E. rhusiopathiae	EMAI_12	pig	Australia	1984	85	.	.	.	.	.	.	.	.	.	.	.	.	.	.	.	.	.	.	.	none	none	EMAI_12	GCA_029077525.1	1.8	36.5	[47] Webster et al. 2023	85
50	E. rhusiopathiae	EMAI_13	pig	Australia	1986	90	.	.	.	.	.	.	.	.	.	.	.	.	.	.	.	.	.	.	.	none	none	EMAI_13	GCA_029077505.1	1.7	36.5	[47] Webster et al. 2023	90
51	E. rhusiopathiae	EMAI_14	pig	ND	1987	86	.	.	.	.	.	.	.	.	.	.	.	.	.	.	.	.	.	.	.	none	none	EMAI_14	GCA_029077485.1	1.7	36.5	[47] Webster et al. 2023	86
52	E. rhusiopathiae	EMAI_15	pig	Australia	1987	88	.	.	.	.	.	.	.	.	.	.	.	.	.	.	.	.	.	.	.	none	none	EMAI_15	GCA_029077455.1	1.8	36.5	[47] Webster et al. 2023	88
53	E. rhusiopathiae	EMAI_16	pig	Australia	1987	106	.	.	.	.	.	.	.	.	.	.	.	.	.	.	.	.	.	.	.	none	none	EMAI_16	GCA_029077445.1	1.8	36.5	[47] Webster et al. 2023	106
54	E. rhusiopathiae	EMAI_17	pig	Australia	1990	86	.	.	.	.	.	.	.	.	.	.	.	.	.	.	.	.	.	.	.	none	none	EMAI_17	GCA_029077425.1	1.7	36.5	[47] Webster et al. 2023	86
55	E. rhusiopathiae	EMAI_18	pig	Australia	1994	85	.	.	.	.	.	.	.	.	.	.	.	.	.	.	.	.	.	.	V	repUS43	Tn916-like	EMAI_18	GCA_029077405.1	1.8	36.5	[47] Webster et al. 2023	85
56	E. rhusiopathiae	EMAI_19	pig	Australia	1997	5	.	.	.	.	.	.	.	.	.	.	.	.	.	.	.	.	.	.	V	repUS43	Tn916-like	EMAI_19	GCA_029075055.1	1.8	36.5	[47] Webster et al. 2023	5
57	E. rhusiopathiae	EMAI_20	pig	Australia	1997	76	.	.	.	.	.	.	.	.	.	.	.	.	.	.	.	.	.	.	.	none	none	EMAI_20	GCA_029075045.1	1.8	36	[47] Webster et al. 2023	76
58	E. rhusiopathiae	EMAI_21	pig	Australia	1998	5	.	.	.	.	.	.	.	.	.	.	.	.	.	.	.	.	.	.	V	repUS43	Tn916-like	EMAI_21	GCA_029075015.1	1.8	36.5	[47] Webster et al. 2023	5
59	E. rhusiopathiae	EMAI_22	pig	Australia	ND	5	.	.	.	.	.	.	.	.	.	.	.	.	.	.	.	.	.	.	V	repUS43	Tn916-like	EMAI_22	GCA_029075005.1	1.8	36.5	[47] Webster et al. 2023	5
60	E. rhusiopathiae	EMAI_23	pig	vaccine	ND	92	.	.	.	.	.	.	.	.	.	.	.	.	.	.	.	.	.	.	.	none	none	EMAI_23	GCA_029074965.1	1.8	36.5	[47] Webster et al. 2023	92
61	E. rhusiopathiae	EMAI_24	pig	vaccine	ND	92	.	.	.	.	.	.	.	.	.	.	.	.	.	.	.	.	.	.	.	none	none	EMAI_24	GCA_029077385.1	1.8	36.5	[47] Webster et al. 2023	92
62	E. rhusiopathiae	EMAI_25	pig	Australia	2000	102	.	.	.	.	.	.	.	.	.	.	.	.	.	.	.	.	.	.	.	none	none	EMAI_25	GCA_029074955.1	1.8	36.5	[47] Webster et al. 2023	102
63	E. rhusiopathiae	EMAI_26	pig	vaccine	2002	5	.	.	.	.	.	.	.	.	.	.	.	.	.	.	.	.	.	.	V	repUS43	Tn916-like	EMAI_26	GCA_029074945.1	1.8	36.5	[47] Webster et al. 2023	5
64	E. rhusiopathiae	EMAI_27	pig	Australia	2008	79	.	.	.	.	.	.	.	.	.	.	.	.	.	.	.	.	.	.	.	none	none	EMAI_27	GCA_029074905.1	1.8	36.5	[47] Webster et al. 2023	79
65	E. rhusiopathiae	EMAI_28	pig	Australia	2010	75	.	.	.	.	.	.	.	.	.	.	.	.	.	.	.	.	.	.	.	none	none	EMAI_28	GCA_029074915.1	1.8	36.5	[47] Webster et al. 2023	75
66	E. rhusiopathiae	EMAI_29	pig	Australia	2010	47	.	.	.	.	.	.	.	.	.	.	.	.	.	.	.	.	.	.	.	none	none	EMAI_29	GCA_029102585.1	1.8	36.5	[47] Webster et al. 2023	47
67	E. rhusiopathiae	EMAI_30	pig	ND	2010	99	.	.	.	.	.	.	.	.	.	.	.	.	.	.	.	.	.	.	.	none	none	EMAI_30	GCA_029102585.1	1.8	36.5	[47] Webster et al. 2023	99
68	E. rhusiopathiae	EMAI_31	pig	ND	2011	47					.	.	.	.	.	.	.	.	V	.	.	V	.	.	V	repUS43	Tn916-like	EMAI_31	GCA_029074885.1	1.8	36.5	[47] Webster et al. 2023	47
69	E. rhusiopathiae	EMAI_32	pig	Australia	2011	101					V	.	.	.	.	.	.	.	.	.	.	.	.	.	.	none	none	EMAI_32	GCA_029074865.1	1.8	36.5	[47] Webster et al. 2023	101
70	E. rhusiopathiae	EMAI_33	pig	Australia	2012	47	.	.	.	.	.	.	.	.	.	.	.	.	.	.	.	.	.	.	V	repUS43	Tn916-like	EMAI_33	GCA_029074825.1	1.8	36.5	[47] Webster et al. 2023	47
71	E. rhusiopathiae	EMAI_34	pig	Australia	2013	75	.	.	.	.	.	.	.	.	.	.	.	.	.	.	.	.	.	.	.	none	none	EMAI_34	GCA_029074805.1	1.8	36.5	[47] Webster et al. 2023	75
72	E. rhusiopathiae	EMAI_35	pig	Australia	2016	97	.	.	.	.	.	.	.	.	.	.	.	.	.	.	.	.	.	.	.	none	none	EMAI_35	GCA_029074785.1	1.8	36.5	[47] Webster et al. 2023	97
73	E. rhusiopathiae	EMAI_36	pig	ND	1981	48	.	.	.	.	.	.	.	.	.	.	.	.	.	.	.	.	.	.	.	none	none	EMAI_36	GCA_029074705.1	1.8	36.5	[47] Webster et al. 2023	48
74	E. rhusiopathiae	EMAI_37	pig	ND	1981	41	.	.	.	.	.	.	.	.	.	.	.	.	.	.	.	.	.	.	.	none	none	EMAI_37	GCA_029074745.1	1.8	36.5	[47] Webster et al. 2023	41
75	E. rhusiopathiae	EMAI_38	pig	Australia	1979	95	.	.	.	.	.	.	.	.	.	.	.	.	.	.	.	.	.	.	.	none	none	EMAI_38	GCA_029074715.1	1.8	36.5	[47] Webster et al. 2023	95
76	E. rhusiopathiae	EMAI_39	pig	Australia	1981	98	.	.	.	.	.	.	.	.	.	.	.	.	.	.	.	.	.	.	.	none	none	EMAI_39	GCA_029074765.1	1.8	36.5	[47] Webster et al. 2023	98
77	E. rhusiopathiae	EMAI_40	pig	Australia	1975	87	.	.	.	.	.	.	.	.	.	.	.	.	.	.	.	.	.	.	.	none	none	EMAI_40	GCA_029074685.1	1.8	36.5	[47] Webster et al. 2023	87
78	E. rhusiopathiae	EMAI_41	pig	Australia	1982	94	.	.	.	.	.	.	.	.	.	.	.	.	.	.	.	.	.	.	.	none	none	EMAI_41	GCA_029074635.1	1.8	36.5	[47] Webster et al. 2023	94
79	E. rhusiopathiae	EMAI_42	pig	Hungary	1982	88	.	.	.	.	.	.	.	.	.	.	.	.	.	.	.	.	.	.	.	none	none	EMAI_42	GCA_029074615.1	1.8	36.5	[47] Webster et al. 2023	88
80	E. rhusiopathiae	EMAI_43	pig	Australia	1982	89	.	.	.	.	.	.	.	.	.	.	.	.	.	.	.	.	.	.	.	none	none	EMAI_43	GCA_029074625.1	1.8	36.5	[47] Webster et al. 2023	89
81	E. rhusiopathiae	EMAI_44	pig	USA	1982	84	.	.	.	.	.	.	.	.	.	.	.	.	.	.	.	.	.	.	.	none	none	EMAI_44	GCA_029074605.1	1.8	36.5	[47] Webster et al. 2023	84
82	E. rhusiopathiae	EMAI_45	pig	Australia	1983	98	.	.	.	.	.	.	.	.	.	.	.	.	.	.	.	.	.	.	.	none	none	EMAI_45	GCA_029074585.1	1.8	36.5	[47] Webster et al. 2023	98
83	E. rhusiopathiae	EMAI_46	pig	Australia	1983	90	.	.	.	.	.	.	.	.	.	.	.	.	.	.	.	.	.	.	.	none	none	EMAI_46	GCA_029074545.1	1.8	36.5	[47] Webster et al. 2023	90
84	E. rhusiopathiae	EMAI_47	pig	Australia	ND	85	.	.	.	.	.	.	.	.	.	.	.	.	.	.	.	.	.	.	.	none	none	EMAI_47	GCA_029074555.1	1.8	36	[47] Webster et al. 2023	85
85	E. rhusiopathiae	EMAI_48	pig	Australia	ND	85	.	.	.	.	.	.	.	.	.	.	.	.	.	.	.	.	.	.	.	none	none	EMAI_48	GCA_029074515.1	1.8	36	[47] Webster et al. 2023	85
86	E. rhusiopathiae	EMAI_49	pig	Australia	1983	85	.	.	.	.	.	.	.	.	.	.	.	.	.	.	.	.	.	.	.	none	none	EMAI_49	GCA_029074505.1	1.8	36	[47] Webster et al. 2023	85
87	E. rhusiopathiae	EMAI_50	pig	Australia	1983	76	.	.	.	.	.	.	.	.	.	.	.	.	.	.	.	.	.	.	.	none	none	EMAI_50	GCA_029074475.1	1.8	36.5	[47] Webster et al. 2023	76
88	E. rhusiopathiae	EMAI_51	pig	Australia	1984	94	.	.	.	.	.	.	.	.	.	.	.	.	.	.	.	.	.	.	.	none	none	EMAI_51	GCA_029074445.1	1.8	36.5	[47] Webster et al. 2023	94
89	E. rhusiopathiae	EMAI_52	pig	Australia	1985	98	.	.	.	.	.	.	.	.	.	.	.	.	.	.	.	.	.	.	.	none	none	EMAI_52	GCA_029074465.1	1.8	36.5	[47] Webster et al. 2023	98
90	E. rhusiopathiae	EMAI_53	pig	Germany	1988	9	.	.	.	.	.	.	.	.	.	.	.	.	.	.	.	.	.	.	.	none	none	EMAI_53	GCA_029074405.1	1.8	36	[47] Webster et al. 2023	9
91	E. rhusiopathiae	EMAI_54	pig	Australia	1988	80	.	.	.	.	.	.	.	.	.	.	.	.	.	.	.	.	.	.	.	none	none	EMAI_54	GCA_029074425.1	1.8	36.5	[47] Webster et al. 2023	80
92	E. rhusiopathiae	EMAI_55	pig	Australia	1989	94	.	.	.	.	.	.	.	.	.	.	.	.	.	.	.	.	.	.	.	none	none	EMAI_55	GCA_029074385.1	1.8	36.5	[47] Webster et al. 2023	94
93	E. rhusiopathiae	EMAI_56	pig	ND	ND	73	.	.	.	.	.	.	.	.	.	.	.	.	.	.	.	.	.	.	.	none	none	EMAI_56	GCA_029102535.1	1.8	36.5	[47] Webster et al. 2023	73
94	E. rhusiopathiae	EMAI_57	pig	ND	ND	73	.	.	.	.	.	.	.	.	.	.	.	.	.	.	.	.	.	.	.	none	none	EMAI_57	GCA_029074355.1	1.8	36.5	[47] Webster et al. 2023	73
95	E. rhusiopathiae	EMAI_58	pig	ND	ND	73	.	.	.	.	.	.	.	.	.	.	.	.	.	.	.	.	.	.	.	none	none	EMAI_58	GCA_029102545.1	1.8	36.5	[47] Webster et al. 2023	73
96	E. rhusiopathiae	EMAI_59	pig	ND	ND	99	.	.	.	.	.	.	.	.	.	.	.	.	.	.	.	.	.	.	.	none	none	EMAI_59	GCA_029074345.1	1.8	36.5	[47] Webster et al. 2023	99
97	E. rhusiopathiae	EMAI_60	pig	ND	ND	99	.	.	.	.	.	.	.	.	.	.	.	.	.	.	.	.	.	.	.	none	none	EMAI_60	GCA_029074315.1	1.8	36.5	[47] Webster et al. 2023	99
98	E. rhusiopathiae	EMAI_61	pig	Australia	1997	5	.	.	.	.	.	.	.	.	.	.	.	.	.	.	.	.	.	.	V	repUS43	Tn916-like	EMAI_61	GCA_029074305.1	1.8	36.5	[47] Webster et al. 2023	5
99	E. rhusiopathiae	EMAI_62	pig	Australia	1997	5	.	.	.	.	.	.	.	.	.	.	.	.	.	.	.	.	.	.	V	repUS43	Tn916-like	EMAI_62	GCA_029074285.1	1.8	36.5	[47] Webster et al. 2023	5
100	E. rhusiopathiae	EMAI_63	pig	Australia	1997	5	.	.	.	.	.	.	.	.	.	.	.	.	.	.	.	.	.	.	V	repUS43	Tn916-like	EMAI_63	GCA_029074245.1	1.8	36.5	[47] Webster et al. 2023	5
101	E. rhusiopathiae	EMAI_64	pig	Australia	1997	5	.	.	.	.	.	.	.	.	.	.	.	.	.	.	.	.	.	.	V	repUS43	Tn916-like	EMAI_64	GCA_029074265.1	1.8	36.5	[47] Webster et al. 2023	5
102	E. rhusiopathiae	EMAI_65	pig	Australia	1997	76	.	.	.	.	.	.	.	.	.	.	.	.	.	.	.	.	.	.	.	none	none	EMAI_65	GCA_029074205.1	1.8	36.5	[47] Webster et al. 2023	76
103	E. rhusiopathiae	EMAI_66	pig	Australia	1997	78	.	.	.	.	.	.	.	.	.	.	.	.	.	.	.	.	.	.	.	none	none	EMAI_66	GCA_029074185.1	1.8	36	[47] Webster et al. 2023	78
104	E. rhusiopathiae	EMAI_67	pig	Australia	1997	99	.	.	.	.	.	.	.	.	.	.	.	.	.	.	.	.	.	.	.	none	none	EMAI_67	GCA_029074155.1	1.8	36.5	[47] Webster et al. 2023	99
105	E. rhusiopathiae	EMAI_68	pig	Australia	1997	76	.	.	.	.	.	.	.	.	.	.	.	.	.	.	.	.	.	.	.	none	none	EMAI_68	GCA_029074215.1	1.8	36.5	[47] Webster et al. 2023	76
106	E. rhusiopathiae	EMAI_69	pig	Australia	1997	5	.	.	.	.	.	.	.	.	.	.	.	.	.	.	.	.	.	.	V	repUS43	Tn916-like	EMAI_69	GCA_029074145.1	1.8	36.5	[47] Webster et al. 2023	5
107	E. rhusiopathiae	EMAI_70	pig	Australia	1997	5	.	.	.	.	.	.	.	.	.	.	.	.	.	.	.	.	.	.	V	repUS43	Tn916-like	EMAI_70	GCA_029074105.1	1.8	36.5	[47] Webster et al. 2023	5
108	E. rhusiopathiae	EMAI_71	pig	Australia	1998	5	.	.	.	.	.	.	.	.	.	.	.	.	.	.	.	.	.	.	V	repUS43	Tn916-like	EMAI_71	GCA_029074085.1	1.8	36.5	[47] Webster et al. 2023	5
109	E. rhusiopathiae	EMAI_72	pig	Australia	1989	5	.	.	.	.	.	.	.	.	.	.	.	.	.	.	.	.	.	.	V	repUS43	Tn916-like	EMAI_72	GCA_029074065.1	1.8	36.5	[47] Webster et al. 2023	5
110	E. rhusiopathiae	EMAI_73	pig	Australia	1989	5	.	.	.	.	.	.	.	.	.	.	.	.	.	.	.	.	.	.	V	repUS43	Tn916-like	EMAI_73	GCA_029074095.1	1.8	36.5	[47] Webster et al. 2023	5
111	E. rhusiopathiae	EMAI_74	pig	Australia	1998	5	.	.	.	.	.	.	.	.	.	.	.	.	.	.	.	.	.	.	V	repUS43	Tn916-like	EMAI_74	GCA_029074035.1	1.8	36.5	[47] Webster et al. 2023	5
112	E. rhusiopathiae	EMAI_75	pig	Australia	1998	5	.	.	.	.	.	.	.	.	.	.	.	.	.	.	.	.	.	.	V	repUS43	Tn916-like	EMAI_75	GCA_029074005.1	1.8	36.5	[47] Webster et al. 2023	5
113	E. rhusiopathiae	EMAI_76	pig	Australia	1998	80	.	.	.	.	.	.	.	.	.	.	.	.	.	.	.	.	.	.	.	none	none	EMAI_76	GCA_029073985.1	1.8	36.5	[47] Webster et al. 2023	80
114	E. rhusiopathiae	EMAI_77	pig	ND	ND	98	.	.	.	.	.	.	.	.	.	.	.	.	.	.	.	.	.	.	.	none	none	EMAI_77	GCA_029073995.1	1.8	36.5	[47] Webster et al. 2023	98
115	E. rhusiopathiae	EMAI_78	pig	Australia	1998	98	.	.	.	.	.	.	.	.	.	.	.	.	.	.	.	.	.	.	.	none	none	EMAI_78	GCA_029073945.1	1.8	36.5	[47] Webster et al. 2023	98
116	E. rhusiopathiae	EMAI_79	pig	Australia	1998	96	.	.	.	.	.	.	.	.	.	.	.	.	.	.	.	.	.	.	.	none	none	EMAI_79	GCA_029073915.1	1.8	36	[47] Webster et al. 2023	96
117	E. rhusiopathiae	EMAI_80	pig	Australia	1998	5	.	.	.	.	.	.	.	.	.	.	.	.	.	.	.	.	.	.	V	repUS43	Tn916-like	EMAI_80	GCA_029073895.1	1.8	36.5	[47] Webster et al. 2023	5
118	E. rhusiopathiae	EMAI_81	pig	Australia	1998	76	.	.	.	.	.	.	.	.	.	.	.	.	.	.	.	.	.	.	.	none	none	EMAI_81	GCA_029073955.1	1.8	36	[47] Webster et al. 2023	76
119	E. rhusiopathiae	EMAI_82	pig	Australia	1998	100	.	.	.	.	.	.	.	.	.	.	.	.	.	.	.	.	.	.	.	none	none	EMAI_82	GCA_029073885.1	1.8	36.5	[47] Webster et al. 2023	100
120	E. rhusiopathiae	EMAI_83	pig	Australia	1998	5	.	.	.	.	.	.	.	T	.	.	.	.	.	.	.	.	.	.	V	repUS43	Tn916-like	EMAI_83	GCA_029073865.1	1.8	36.5	[47] Webster et al. 2023	5
121	E. rhusiopathiae	EMAI_84	pig	Australia	ND	5	.	.	.	.	.	.	.	.	.	.	.	.	.	.	.	.	.	.	V	repUS43	Tn916-like	EMAI_84	GCA_029073845.1	1.8	36.5	[47] Webster et al. 2023	5
122	E. rhusiopathiae	EMAI_85	pig	Australia	1998	5	.	.	.	.	.	.	.	.	.	.	.	.	.	.	.	.	.	.	V	repUS43	Tn916-like	EMAI_85	GCA_029073805.1	1.8	36.5	[47] Webster et al. 2023	5
123	E. rhusiopathiae	EMAI_86	pig	Australia	1998	90	.	.	.	.	.	.	.	.	.	.	.	.	.	.	.	.	.	.	.	none	none	EMAI_86	GCA_029073785.1	1.8	36.5	[47] Webster et al. 2023	90
124	E. rhusiopathiae	EMAI_87	pig	Australia	1999	75	.	.	.	.	.	.	.	.	.	.	.	.	.	.	.	.	.	.	.	none	none	EMAI_87	GCA_029073815.1	1.8	36.5	[47] Webster et al. 2023	75
125	E. rhusiopathiae	EMAI_88	vaccine	vaccine	1999	92	.	.	.	.	.	.	.	.	.	.	.	.	.	.	.	.	.	.	.	none	none	EMAI_88	GCA_029073765.1	1.8	36.5	[47] Webster et al. 2023	92
126	E. rhusiopathiae	EMAI_89	pig	Australia	1999	4	.	.	.	.	.	.	.	.	.	.	.	.	.	.	.	.	.	.	V	repUS43	Tn916-like	EMAI_89	GCA_029073745.1	1.8	36.5	[47] Webster et al. 2023	4
127	E. rhusiopathiae	EMAI_90	pig	Australia	1999	76	.	.	.	.	.	.	.	.	.	.	.	.	.	.	.	.	.	.	.	none	none	EMAI_90	GCA_029073695.1	1.8	36.5	[47] Webster et al. 2023	76
128	E. rhusiopathiae	EMAI_91	pig	Australia	1999	76	.	.	.	.	.		.	.	V	V	.	.	.	.	.	.	.	.		none	none	EMAI_91	GCA_029073665.1	1.9	36.5	[47] Webster et al. 2023	76
129	E. rhusiopathiae	EMAI_92	pig	Australia	2000	39	.	.	.	.	.	V	V	.	.	.	.	.	.	.	.	.	.	.	V	repUS43	Tn916-like	EMAI_92	GCA_029073715.1	1.8	36.5	[47] Webster et al. 2023	39
130	E. rhusiopathiae	EMAI_93	vaccine	vaccine	2000	5	.	.	.	.	.	.	.	.	.	.	.	.	.	.	.	.	.	.	V	repUS43	Tn916-like	EMAI_93	GCA_029073645.1	1.8	36.5	[47] Webster et al. 2023	5
131	E. rhusiopathiae	EMAI_94	pig	Australia	2000	76	.	.	.	.	.	.	.	.	.	.	.	.	.	.	.	.	.	.	.	none	none	EMAI_94	GCA_029073685.1	1.8	36.5	[47] Webster et al. 2023	76
132	E. rhusiopathiae	EMAI_95	pig	Australia	2000	74	.	.	.	.	.	.	.	.	.	.	.	.	.	.	.	.	.	.	.	none	none	EMAI_95	GCA_029073625.1	1.8	36	[47] Webster et al. 2023	74
133	E. rhusiopathiae	EMAI_96	pig	Australia	2001	76	.	.	.	.	.	.	.	.	.	.	.	.	.	.	.	.	.	.	.	none	none	EMAI_96	GCA_029073595.1	1.8	36	[47] Webster et al. 2023	76
134	E. rhusiopathiae	EMAI_97	pig	Australia	2001	76	.	.	.	.	.	.	.	.	.	.	.	.	.	.	.	.	.	.	.	none	none	EMAI_97	GCA_029073585.1	1.8	36.5	[47] Webster et al. 2023	76
135	E. rhusiopathiae	EMAI_98	pig	Australia	2002	104	.	.	.	.	.	.	.	.	.	.	.	.	.	.	.	.	.	.	.	none	none	EMAI_98	GCA_029073545.1	1.8	36.5	[47] Webster et al. 2023	104
136	E. rhusiopathiae	EMAI_99	pig	Australia	2002	99	.	.	.	.	.	.	.	.	.	.	.	.	.	.	.	.	.	.	.	none	none	EMAI_99	GCA_029073565.1	1.8	36.5	[47] Webster et al. 2023	99
137	E. rhusiopathiae	EMAI_100	pig	Australia	2005	85	.	.	.	.	.	.	.	.	.	.	.	.	.	.	.	.	.	.	.	none	none	EMAI_100	GCA_029073505.1	1.8	36.5	[47] Webster et al. 2023	85
138	E. rhusiopathiae	EMAI_101	pig	Australia	2006	99	.	.	.	.	.	.	.	.	.	.	.	.	.	.	.	.	.	.	.	none	none	EMAI_101	GCA_029073525.1	1.8	36.5	[47] Webster et al. 2023	99
139	E. rhusiopathiae	EMAI_102	pig	Australia	2006	5	.	.	.	.	.	.	.	.	.	.	.	.	.	.	.	.	.	.	V	repUS43	Tn916-like	EMAI_102	GCA_029073445.1	1.8	36.5	[47] Webster et al. 2023	5
140	E. rhusiopathiae	EMAI_103	pig	Australia	2007	104	.	.	.	.	.	.	.	.	.	.	.	.	.	.	.	.	.	.	.	none	none	EMAI_103	GCA_029073455.1	1.8	36.5	[47] Webster et al. 2023	104
141	E. rhusiopathiae	EMAI_104	pig	Australia	1990	94	.	.	.	.	.	.	.	.	.	.	.	.	.	.	.	.	.	.	.	none	none	EMAI_104	GCA_029073475.1	1.9	36.5	[47] Webster et al. 2023	94
142	E. rhusiopathiae	EMAI_105	vaccine	vaccine	ND	92	.	.	.	.	.	.	.	.	.	.	.	.	.	.	.	.	.	.	.	none	none	EMAI_105	GCA_029073425.1	1.8	36.5	[47] Webster et al. 2023	92
143	E. rhusiopathiae	EMAI_106	pig	Australia	2017	90	.	.	.	.	.	.	.	.	.	.	.	.	.	.	.	.	.	.	.	none	none	EMAI_106	GCA_029073345.1	1.8	36.5	[47] Webster et al. 2023	90
144	E. rhusiopathiae	EMAI_107	pig	Australia	2017	90	.	.	.	.	.	.	.	.	.	.	.	.	.	.	.	.	.	.	.	none	none	EMAI_107	GCA_029073355.1	1.8	36.5	[47] Webster et al. 2023	90
145	E. rhusiopathiae	EMAI_108	ND	Australia	2017	99	.	.	.	.	.	.	.	.	.	.	.	.	.	.	.	.	.	.	.	none	none	EMAI_108	GCA_029073405.1	1.8	36.5	[47] Webster et al. 2023	99
146	E. rhusiopathiae	EMAI_109	ND	Australia	2017	99	.	.	.	.	.	.	.	.	.	.	.	.	.	.	.	.	.	.	.	none	none	EMAI_109	GCA_029073365.1	1.8	36.5	[47] Webster et al. 2023	99
147	E. rhusiopathiae	EMAI_112	pig	Australia	2017	83	.	.	.	.	.	.	.	.	.	.	.	.	.	.	.	.	.	.	.	none	none	EMAI_112	GCA_029073325.1	1.8	36.5	[47] Webster et al. 2023	83
148	E. rhusiopathiae	EMAI_113	ND	Australia	2017	83	.	.	.	.	.	.	.	.	.	.	.	.	.	.	.	.	.	.	.	none	none	EMAI_113	GCA_029073305.1	1.8	36.5	[47] Webster et al. 2023	83
149	E. rhusiopathiae	EMAI_114	pig	Australia	2017	90	.	.	.	.	.	.	.	.	.	.	.	.	.	.	.	.	.	.	.	none	none	EMAI_114	GCA_029073265.1	1.8	36.5	[47] Webster et al. 2023	90
150	E. rhusiopathiae	EMAI_115	pig	Australia	2017	83	.	.	.	.	.	.	.	.	.	.	.	.	.	.	.	.	.	.	.	none	none	EMAI_115	GCA_029073275.1	1.8	36.5	[47] Webster et al. 2023	83
151	E. rhusiopathiae	EMAI_116	pig	Australia	2017	90	.	.	.	.	.	.	.	.	.	.	.	.	.	.	.	.	.	.	.	none	none	EMAI_116	GCA_029102525.1	1.8	36.5	[47] Webster et al. 2023	90
152	E. rhusiopathiae	EMAI_117	pig	Australia	2017	90	.	.	.	.	.	.	.	.	.	.	.	.	.	.	.	.	.	.	.	none	none	EMAI_117	GCA_029073235.1	1.7	36.5	[47] Webster et al. 2023	90
153	E. rhusiopathiae	EMAI_118	pig	Australia	2017	75	.	.	.	.	.	.	.	.	.	.	.	.	.	.	.	.	.	.	.	none	none	EMAI_118	GCA_029073205.1	1.8	36.5	[47] Webster et al. 2023	75
154	E. rhusiopathiae	EMAI_119	pig	Australia	2017	75	.	.	.	.	.	.	.	.	.	.	.	.	.	.	.	.	.	.	.	none	none	EMAI_119	GCA_029073215.1	1.8	36.5	[47] Webster et al. 2023	75
155	E. rhusiopathiae	EMAI_120	pig	Australia	2017	75	.	.	.	.	.	.	.	.	.	.	.	.	.	.	.	.	.	.	.	none	none	EMAI_120	GCA_029073145.1	1.8	36.5	[47] Webster et al. 2023	75
156	E. rhusiopathiae	EMAI_121	pig	Australia	2017	105	.	.	.	.	.	.	.	.	.	.	.	.	.	.	.	.	.	.	.	none	none	EMAI_121	GCA_029073165.1	1.8	36.5	[47] Webster et al. 2023	105
157	E. rhusiopathiae	EMAI_122	pig	Australia	2017	75	.	.	.	.	.	.	.	.	.	.	.	.	.	.	.	.	.	.	.	none	none	EMAI_122	GCA_029073175.1	1.8	36.5	[47] Webster et al. 2023	75
158	E. rhusiopathiae	EMAI_123	pig	Australia	2017	75	.	.	.	.	.	.	.	.	.	.	.	.	.	.	.	.	.	.	.	none	none	EMAI_123	GCA_029073125.1	1.8	36.5	[47] Webster et al. 2023	75
159	E. rhusiopathiae	EMAI_124	pig	Australia	2017	75	.	.	.	.	.	.	.	.	.	.	.	.	.	.	.	.	.	.	.	none	none	EMAI_124	GCA_029073105.1	1.8	36.5	[47] Webster et al. 2023	75
160	E. rhusiopathiae	EMAI_125	pig	Australia	2017	82	.	.	.	.	.	.	.	.	.	.	.	.	.	.	.	.	.	.	.	none	none	EMAI_125	GCA_029073065.1	1.8	36	[47] Webster et al. 2023	82
161	E. rhusiopathiae	EMAI_126	pig	Australia	2017	82	.	.	.	.	.	.	.	.	.	.	.	.	.	.	.	.	.	.	.	none	none	EMAI_126	GCA_029102595.1	1.8	36	[47] Webster et al. 2023	82
162	E. rhusiopathiae	EMAI_127	pig	Australia	2017	90	.	.	.	.	.	.	.	.	.	.	.	.	.	.	.	.	.	.	.	none	none	EMAI_127	GCA_029073055.1	1.7	36.5	[47] Webster et al. 2023	90
163	E. rhusiopathiae	EMAI_128	pig	Australia	2017	91	.	.	.	.	.	.	.	.	.	.	.	.	.	.	.	.	.	.	.	none	none	EMAI_128	GCA_029073045.1	1.6	36.5	[47] Webster et al. 2023	91
164	E. rhusiopathiae	EMAI_129	pig	Australia	2017	99	.	.	.	.	.	.	.	.	.	.	.	.	.	.	.	.	.	.	.	none	none	EMAI_129	GCA_029073025.1	1.8	36.5	[47] Webster et al. 2023	99
165	E. rhusiopathiae	EMAI_130	pig	Australia	2017	93	.	.	.	.	.	.	.	.	.	.	.	.	.	.	.	.	.	.	.	none	none	EMAI_130	GCA_029073005.1	1.8	36	[47] Webster et al. 2023	93
166	E. rhusiopathiae	EMAI_131	pig	Australia	2017	93	.	.	.	.	.	.	.	.	.	.	.	.	.	.	.	.	.	.	.	none	none	EMAI_131	GCA_029072975.1	1.8	36	[47] Webster et al. 2023	93
167	E. rhusiopathiae	EMAI_132	pig	Australia	2017	99	.	.	.	.	.	.	.	.	.	.	.	.	.	.	.	.	.	.	.	none	none	EMAI_132	GCA_029072965.1	1.8	36.5	[47] Webster et al. 2023	99
168	E. rhusiopathiae	EMAI_133	pig	Australia	2017	93	.	.	.	.	.	.	.	.	.	.	.	.	.	.	.	.	.	.	.	none	none	EMAI_133	GCA_029072945.1	1.8	36	[47] Webster et al. 2023	93
169	E. rhusiopathiae	EMAI_134	pig	Australia	2017	93	.	.	.	.	.	.	.	.	.	.	.	.	.	.	.	.	.	.	.	none	none	EMAI_134	GCA_029072905.1	1.8	36.5	[47] Webster et al. 2023	93
170	E. rhusiopathiae	EMAI_135	pig	Australia	2017	93	.	.	.	.	.	.	.	.	.	.	.	.	.	.	.	.	.	.	.	none	none	EMAI_135	GCA_029072925.1	1.8	36.5	[47] Webster et al. 2023	93
171	E. rhusiopathiae	EMAI_136	pig	Australia	2017	93	.	.	.	.	.	.	.	.	.	.	.	.	.	.	.	.	.	.	.	none	none	EMAI_136	GCA_029072885.1	1.8	36.5	[47] Webster et al. 2023	93
172	E. rhusiopathiae	EMAI_137	pig	Australia	2017	99	.	.	.	.	.	.	.	.	.	.	.	.	.	.	.	.	.	.	.	none	none	EMAI_137	GCA_029072855.1	1.8	36.5	[47] Webster et al. 2023	99
173	E. rhusiopathiae	EMAI_138	pig	Australia	2017	75	.	.	.	.	.	.	.	.	.	.	.	.	.	.	.	.	.	.	.	none	none	EMAI_138	GCA_029072805.1	1.8	36.5	[47] Webster et al. 2023	75
174	E. rhusiopathiae	EMAI_139	pig	Australia	2017	75	.	.	.	.	.	.	.	.	.	.	.	.	.	.	.	.	.	.	.	none	none	EMAI_139	GCA_029072845.1	1.8	36.5	[47] Webster et al. 2023	75
175	E. rhusiopathiae	EMAI_140	pig	Australia	2017	5	.	.	.	.	.	.	.	.	.	.	.	.	.	.	.	.	.	.	V	repUS43	Tn916-like	EMAI_140	GCA_029072815.1	1.8	36.5	[47] Webster et al. 2023	5
176	E. rhusiopathiae	EMAI_141	pig	Australia	2017	72	.	.	.	.	.	.	.	.	V	V	.	.	.	.	.	.	.	.	V	repUS43	Tn916-like	EMAI_141	GCA_029072785.1	1.8	36.5	[47] Webster et al. 2023	72
177	E. rhusiopathiae	EMAI_142	pig	Australia	2017	76	.	.	.	.	.	.	.	.	.	.	.	.	.	.	.	.	.	.	.	none	none	EMAI_142	GCA_029072765.1	1.8	36.5	[47] Webster et al. 2023	76
178	E. rhusiopathiae	EMAI_143	pig	Australia	2017	80	.	.	.	.	.	.	.	.	.	.	.	.	.	.	.	.	.	.	.	none	none	EMAI_143	GCA_029072745.1	1.8	36.5	[47] Webster et al. 2023	80
179	E. rhusiopathiae	EMAI_144	pig	Australia	2017	98	.	.	.	.	.	.	.	.	.	.	.	.	.	.	.	.	.	.	.	none	none	EMAI_144	GCA_029072675.1	1.9	36	[47] Webster et al. 2023	98
180	E. rhusiopathiae	EMAI_145	pig	Australia	2017	75	.	.	.	.	.	.	.	.	.	.	.	.	.	.	.	.	.	.	.	none	none	EMAI_145	GCA_029072665.1	1.8	36.5	[47] Webster et al. 2023	75
181	E. rhusiopathiae	EMAI_146	pig	Australia	2017	75	.	.	.	.	.	.	.	.	.	.	.	.	.	.	.	.	.	.	.	none	none	EMAI_146	GCA_029072645.1	1.8	36.5	[47] Webster et al. 2023	75
182	E. rhusiopathiae	EMAI_147	pig	Australia	2017	5	.	.	.	.	.	.	.	.	.	.	.	.	.	.	.	.	.	.	V	repUS43	Tn916-like	EMAI_147	GCA_029072705.1	1.8	36.5	[47] Webster et al. 2023	5
183	E. rhusiopathiae	EMAI_148	pig	Australia	2017	76	.	.	.	.	.	.	.	.	.	.	.	.	.	.	.	.	.	.	.	none	none	EMAI_148	GCA_029072715.1	1.8	36.5	[47] Webster et al. 2023	76
184	E. rhusiopathiae	EMAI_149	pig	Australia	2017	90	.	.	.	.	.	.	.	.	.	.	.	.	.	.	.	.	.	.	.	none	none	EMAI_149	GCA_029072605.1	1.8	36.5	[47] Webster et al. 2023	90
185	E. rhusiopathiae	EMAI_150	pig	Australia	2017	76	.	.	.	.	.	.	.	.	.	.	.	.	.	.	.	.	.	.	.	none	none	EMAI_150	GCA_029072545.1	1.8	36.5	[47] Webster et al. 2023	76
186	E. rhusiopathiae	EMAI_151	pig	Australia	2017	76	.	.	.	.	.	.	.	.	.	.	.	.	.	.	.	.	.	.	.	none	none	EMAI_151	GCA_029072545.1	1.8	36.5	[47] Webster et al. 2023	76
187	E. rhusiopathiae	EMAI_152	pig	Australia	2017	74	.	.	.	.	.	.	.	.	.	.	.	.	.	.	.	.	.	.	.	none	none	EMAI_152	GCA_029072565.1	1.8	36	[47] Webster et al. 2023	74
188	E. rhusiopathiae	EMAI_153	pig	Australia	2017	76	.	.	.	.	.	.	.	.	.	.	.	.	.	.	.	.	.	.	.	none	none	EMAI_153	GCA_029072555.1	1.8	36	[47] Webster et al. 2023	76
189	E. rhusiopathiae	EMAI_154	pig	Australia	2017	76	.	.	.	.	.	.	.	.	.	.	.	.	.	.	.	.	.	.	.	none	none	EMAI_154	GCA_029072525.1	1.8	36	[47] Webster et al. 2023	76
190	E. rhusiopathiae	EMAI_155	pig	Australia	2017	76	.	.	.	.	.	.	.	.	.	.	.	.	.	.	.	.	.	.	.	none	none	EMAI_155	GCA_029072445.1	1.8	36	[47] Webster et al. 2023	76
191	E. rhusiopathiae	EMAI_156	pig	Australia	2017	76	.	.	.	.	.	.	.	.	.	.	.	.	.	.	.	.	.	.	.	none	none	EMAI_156	GCA_029072505.1	1.8	36	[47] Webster et al. 2023	76
192	E. rhusiopathiae	EMAI_157	pig	Australia	2017	76	.	.	.	.	.	.	.	.	.	.	.	.	.	.	.	.	.	.	.	none	none	EMAI_157	GCA_029072485.1	1.8	36	[47] Webster et al. 2023	76
193	E. rhusiopathiae	EMAI_158	pig	Australia	2017	76	.	.	.	.	.	.	.	.	.	.	.	.	.	.	.	.	.	.	.	none	none	EMAI_158	GCA_029072465.1	1.8	36	[47] Webster et al. 2023	76
194	E. rhusiopathiae	EMAI_159	pig	Australia	2017	97	.	.	.	.	.	.	.	.	.	.	.	.	.	.	.	.	.	.	.	none	none	EMAI_159	GCA_029072425.1	1.8	36.5	[47] Webster et al. 2023	97
195	E. rhusiopathiae	EMAI_160	pig	Australia	2017	76	.	.	.	.	.	.	.	.	.	.	.	.	.	.	.	.	.	.	.	none	none	EMAI_160	GCA_029072385.1	1.9	36	[47] Webster et al. 2023	76
196	E. rhusiopathiae	EMAI_161	pig	Australia	2017	99	.	.	.	.	.	.	.	.	.	.	.	.	.	.	.	.	.	.	.	none	none	EMAI_161	GCA_029072405.1	1.8	36.5	[47] Webster et al. 2023	99
197	E. rhusiopathiae	EMAI_162	pig	Australia	2017	99	.	.	.	.	.	.	.	.	.	.	.	.	.	.	.	.	.	.	.	none	none	EMAI_162	GCA_029072365.1	1.8	36.5	[47] Webster et al. 2023	99
198	E. rhusiopathiae	EMAI_163	pig	Australia	2017	99	.	.	.	.	.	.	.	.	.	.	.	.	.	.	.	.	.	.	.	none	none	EMAI_163	GCA_029072325.1	1.8	36.5	[47] Webster et al. 2023	99
199	E. rhusiopathiae	EMAI_164	pig	Australia	2017	99	.	.	.	.	.	.	.	.	.	.	.	.	.	.	.	.	.	.	.	none	none	EMAI_164	GCA_029072345.1	1.8	36.5	[47] Webster et al. 2023	99
200	E. rhusiopathiae	EMAI_165	pig	Australia	2017	99	.	.	.	.	.	.	.	.	.	.	.	.	.	.	.	.	.	.	.	none	none	EMAI_165	GCA_029072235.1	1.8	36.5	[47] Webster et al. 2023	99
201	E. rhusiopathiae	EMAI_166	pig	Australia	2017	76	.	.	.	.	.	.	.	.	.	.	.	.	.	.	.	.	.	.	.	none	none	EMAI_166	GCA_029072225.1	1.8	36	[47] Webster et al. 2023	76
202	E. rhusiopathiae	EMAI_167	pig	Australia	2017	76	.	.	.	.	.	.	.	.	.	.	.	.	.	.	.	.	.	.	.	none	none	EMAI_167	GCA_029072265.1	1.8	36	[47] Webster et al. 2023	76
203	E. rhusiopathiae	EMAI_168	pig	Australia	2017	76	.	.	.	.	.	.	.	.	.	.	.	.	.	.	.	.	.	.	.	none	none	EMAI_168	GCA_029072295.1	1.8	36	[47] Webster et al. 2023	76
204	E. rhusiopathiae	EMAI_169	pig	Australia	2017	99	.	.	.	.	.	.	.	.	.	.	.	.	.	.	.	.	.	.	.	none	none	EMAI_169	GCA_029072285.1	1.8	36.5	[47] Webster et al. 2023	99
205	E. rhusiopathiae	EMAI_170	pig	Australia	2017	93	.	.	.	.	.	.	.	.	.	.	.	.	.	.	.	.	.	.	.	none	none	EMAI_170	GCA_029072145.1	1.8	36.5	[47] Webster et al. 2023	93
206	E. rhusiopathiae	EMAI_171	pig	Australia	2017	93	.	.	.	.	.	.	.	.	.	.	.	.	.	.	.	.	.	.	.	none	none	EMAI_171	GCA_029072205.1	1.8	36.5	[47] Webster et al. 2023	93
207	E. rhusiopathiae	EMAI_172	pig	Australia	2017	93	.	.	.	.	.	.	.	.	.	.	.	.	.	.	.	.	.	.	.	none	none	EMAI_172	GCA_029072125.1	1.8	36.5	[47] Webster et al. 2023	93
208	E. rhusiopathiae	EMAI_173	pig	Australia	2017	93	.	.	.	.	.	.	.	.	.	.	.	.	.	.	.	.	.	.	.	none	none	EMAI_173	GCA_029072155.1	1.8	36.5	[47] Webster et al. 2023	93
209	E. rhusiopathiae	EMAI_174	pig	Australia	2017	99	.	.	.	.	.	.	.	.	.	.	.	.	.	.	.	.	.	.	.	none	none	EMAI_174	GCA_029072135.1	1.8	36.5	[47] Webster et al. 2023	99
210	E. rhusiopathiae	EMAI_175	pig	Australia	2017	76	.	.	.	.	.	.	.	.	.	.	.	.	.	.	.	.	.	.	.	none	none	EMAI_175	GCA_029072085.1	1.8	36.5	[47] Webster et al. 2023	76
211	E. rhusiopathiae	EMAI_176	pig	Australia	2017	80	.	.	.	.	.	.	.	.	.	.	.	.	.	.	.	.	.	.	.	none	none	EMAI_176	GCA_029072035.1	1.8	36.5	[47] Webster et al. 2023	80
212	E. rhusiopathiae	EMAI_177	pig	Australia	2017	90	.	.	.	.	.	.	.	.	.	.	.	.	.	.	.	.	.	.	.	none	none	EMAI_177	GCA_029072045.1	1.7	36.5	[47] Webster et al. 2023	90
213	E. rhusiopathiae	EMAI_178	pig	Australia	2017	90	.	.	.	.	.	.	.	.	.	.	.	.	.	.	.	.	.	.	.	none	none	EMAI_178	GCA_029072025.1	1.7	36.5	[47] Webster et al. 2023	90
214	E. rhusiopathiae	EMAI_179	pig	Australia	2017	90	.	.	.	.	.	.	.	.	.	.	.	.	.	.	.	.	.	.	.	none	none	EMAI_179	GCA_029072095.1	1.6	36.5	[47] Webster et al. 2023	90
215	E. rhusiopathiae	EMAI_180	pig	Australia	2017	93	.	.	.	.	.	.	.	.	.	.	.	.	.	.	.	.	.	.	.	none	none	EMAI_180	GCA_029072005.1	1.8	36	[47] Webster et al. 2023	93
	species	isolate	host	country	collection date	ST	bleO	aadD	ant(9)-Ia [aad9]	spc	str	spw	ant(6)-Ia	aph(3')-III	lnu(B)	lsaE	erm(47)	erm(B)	erm(G)	erm(T)	mef(A)	msr(D)	lnu(D)-like	tet(T)	tet(M)	plasmid	Integrative Conjugative Element	strain ID	GenBank or ENA assembly	genome size [Mb]	GC [%]	Reference	ST (MLST)	gpsA	recA	purA	pta	prsA	galK	ldhA
216	E.rhusiopathiae	B3129	swine	Belgium	2012	190	.	.	.	.	.	V	V	.	.	.	.	.	.	.	.	.	V	.	V	repUS43	Tn916-like	B3129	SRR2085573			ND	190	2	5	2	2	2	11	2
217	E.rhusiopathiae	B3142	swine	Belgium	2007	190	.	.	.	.	.	V	V	.	.	.	.	.	.	.	.	.	V	.	V	repUS43	Tn916-like	B3142	SRR2085574			ND	190	2	5	2	2	2	11	2
218	E.rhusiopathiae	B5577	swine	Belgium	2011	190	.	.	.	.	.	V	V	.	.	.	.	.	.	.	.	.	V	.	V	repUS43	Tn916-like	B5577	SRR2085578			ND	190	2	5	2	2	2	11	2
219	E.rhusiopathiae	B3143	swine	Belgium	2008	190	.	.	.	.	.	V	V	.	.	.	.	.	.	.	.	.	.	.	V	repUS43	Tn916-like	B3143	SRR2085575			ND	190	2	5	2	2	2	11	2
220	E.rhusiopathiae	B3144	swine	Belgium	2009	165	.	.	.	.	V	.	.	.	.	.	.	.	.	V	.	.	.	.	V	repUS43	Tn916-like	B3144	SRR2085576			ND	165	2	2	2	8	2	5	3
221	E.rhusiopathiae	B3159	swine	Belgium	2013	190	.	.	.	.	.	.	.	.	V	V	.	.	.	.	.	.	.	.	V	repUS43	Tn916-like	B3159	SRR2085577			ND	190	2	5	2	2	2	11	2
222	E.rhusiopathiae	2604	swine	Canada	1998	5	.	.	.	.	.	.	.	.	V	V	.	.	.	.	.	.	.	.	V	repUS43	Tn916-like	2604	SRR2085518			ND	5	2	4	4	2	2	2	3
223	E.rhusiopathiae	2628	swine	Canada	1994	163	.	.	.	.	.	.	.	.	V	V	.	.	.	.	.	.	.	.	V	repUS43	Tn916-like	2628	SRR2085520			ND	163	2	2	2	2	2	5	3
224	E.rhusiopathiae	2860	swine	Canada	1998	113	.	.	.	.	.	.	.	.	V	V	.	.	.	.	.	.	.	.	V	repUS43	Tn916-like	2860	SRR2085522			ND	113	2	4	2	2	2	6	2
225	E.rhusiopathiae	6028	swine	Canada	1998	189	V	V	V	V	.	.	.	.	V	V	.	.	.	.	.	.	.	.	V	repUS18 & repUS43	Tn916-like	6028	SRR2085524			ND	189	2	5	2	2	2	6	2
226	E.rhusiopathiae	6106	swine	Canada	1997	4	.	.		.	.	.	.	.	V	V	.	.	.	.	.	.	.	.	V	repUS43	Tn916-like	6106	SRR2085525			ND	4	2	4	2	2	2	5	2
227	E.rhusiopathiae	6393	swine	Canada	1993	113	.	.		.	.	.	.	.	.	.	.	.	.	.	.	.	.	.	V	repUS43	Tn916-like	6393	SRR2085526			ND	113	2	4	2	2	2	6	2
228	E.rhusiopathiae	8929	swine	Canada	1996	113	.	.		.	.	.	.	.	.	.	.	.	.	.	.	.	.	.	V	repUS43	Tn916-like	8929	SRR2085529			ND	113	2	4	2	2	2	6	2
229	E.rhusiopathiae	G2	swine	Canada	2011	194	.	.	V	.	.	.	.	.	V	V	.	.	.	.	.	.	.	.	V	repUS43	Tn916-like	G2	SRR2085593			ND	194	2	5	10	2	4	2	2
230	E.rhusiopathiae	21284	duck	USA	2009	164	.	.	.	.	.	.	.	.		.	.	.	.	.	.	.	.	.	V	repUS43	Tn916-like	21284	SRR2085510			ND	164	2	2	2	2	4	5	2
231	E.rhusiopathiae	B1041	poultry	Belgium	2007	132	.	.	.	.	.	.	.	.		.	.	.	.	.	.	.	.	.	V	repUS43	Tn916-like	B1041	SRR2085568			ND	132	1	2	1	1	1	26	1
232	E. rhusiopathiae	G9	poultry	Canada	2011	177	.	.	.	.	.	.	.	.		.	.	.	.	.	.	.	.	V	.	none	none	G9	SRR2085597			ND	177	2	4	2	2	2	2	2
233	E. rhusiopathiae	B1034	poultry	Belgium	2006	136	.	.	.	.	.	.	.	.	.	.	.	.	.	.	.	.	.	.	.	none	none	B1034	SRR2085564			ND	136	1	2	2	2	4	4	1
234	E. rhusiopathiae	B1037	poultry	Belgium	2007	5	.	.	.	.	.	.	.	.	.	.	.	.	.	.	.	.	.	.	.	none	none	B1037	SRR2085565			ND	5	2	4	4	2	2	2	3
235	E. rhusiopathiae	B1039	poultry	Belgium	2007	27	.	.	.	.	.	.	.	.	.	.	.	.	.	.	.	.	.	.	.	none	none	B1039	SRR2085566			ND	27	2	5	3	2	2	2	3
236	E. rhusiopathiae	B1040	poultry	Belgium	2007	162	.	.	.	.	.	.	.	.	.	.	.	.	.	.	.	.	.	.	.	none	none	B1040	SRR2085567			ND	162	2	2	2	2	2	2	3
237	E. rhusiopathiae	B1119	poultry	Belgium	2008	43	.	.	.	.	.	.	.	.	.	.	.	.	.	.	.	.	.	.	.	none	none	B1119	SRR2085569			ND	43	1	1	1	1	3	1	1
238	E. rhusiopathiae	B1266	poultry	Belgium	2008	8	.	.	.	.	.	.	.	.	.	.	.	.	.	.	.	.	.	.	.	none	none	B1266	SRR2085570			ND	8	1	1	1	1	1	4	1
239	E. rhusiopathiae	B2411	poultry	Belgium	2008	5	.	.	.	.	.	.	.	.	.	.	.	.	.	.	.	.	.	.	.	none	none	B2411	SRR2085571			ND	5	2	4	4	2	2	2	3
240	E. rhusiopathiae	G10	poultry	Canada	2012	173	.	.	.	.	.	.	.	.	.	.	.	.	.	.	.	.	.	.	.	none	none	G10	SRR2085591			ND	173	2	2	15	2	2	5	2
241	E. rhusiopathiae	G11	poultry	Canada	2012	5	.	.	.	.	.	.	.	.	.	.	.	.	.	.	.	.	.	.	.	none	none	G11	SRR2085592			ND	5	2	4	4	2	2	2	3
242	E. rhusiopathiae	G5	poultry	Canada	2011	192	.	.	.	.	.	.	.	.	.	.	.	.	.	.	.	.	.	.	.	none	none	G5	SRR2085594			ND	192	2	5	2	2	4	5	3
243	E. rhusiopathiae	G7	poultry	Canada	2011	183	.	.	.	.	.	.	.	.	.	.	.	.	.	.	.	.	.	.	.	none	none	G7	SRR2085595			ND	183	2	4	3	2	2	2	3
244	E. rhusiopathiae	G8	poultry	Canada	2011	187	.	.	.	.	.	.	.	.	.	.	.	.	.	.	.	.	.	.	.	none	none	G8	SRR2085596			ND	187	2	5	2	2	2	2	2
245	E. rhusiopathiae	20767	albatross	USA	2006	-	.	.	.	.	.	.	.	.	.	.	.	.	.	.	.	.	.	.	.	none	none	20767	SRR2085509			ND	-	~1	2	~14	2	2	2	2
246	E. rhusiopathiae	23636	pelican	USA	2011	184	.	.	.	.	.	.	.	.	.	.	.	.	.	.	.	.	.	.	.	none	none	23636	SRR2085516			ND	184	2	4	4	2	2	8	3
247	E. rhusiopathiae	24066	cormorant	USA	2012	-	.	.	.	.	.	.	.	.	.	.	.	.	.	.	.	.	.	.	.	none	none	24066	SRR2085517			ND	-	2	~2	2	2	2	2	3
248	E. rhusiopathiae	Tuzok s.6	bustard	ND	1970	208	.	.	.	.	.	.	.	.	.	.	.	.	.	.	.	.	.	.	.	none	none	Tuzok s.6	SRR11123328			ND	208	11	7	18	25	10	14	13
249	E. rhusiopathiae	Tanzania	parrot	Hungary	1973	195	.	.	.	.	.	.	.	.	.	.	.	.	.	.	.	.	.	.	.	none	none	Tanzania	SRR11123336			ND	195	2	7	3	2	1	4	25
250	E. rhusiopathiae	Eagle	eagle	Canada	2013	182	.	.	.	.	.	.	.	.	.	.	.	.	.	.	.	.	.	.	.	none	none	Eagle	SRR2085582			ND	182	2	4	2	19	15	2	3
251	E. rhusiopathiae	21412	moorhen	USA	2010	159	.	.	.	.	.	.	.	.	.	.	.	.	.	.	.	.	.	.	.	none	none	21412	SRR2085511			ND	159	2	1	15	2	2	2	2
252	E. rhusiopathiae	23157	coot (łyska)	USA	2010	39	.	.	.	.	.	.	.	.	.	.	.	.	.	.	.	.	.	.	.	none	none	23157	SRR2085514			ND	39	2	5	3	2	2	5	2
253	E. rhusiopathiae	10506	dolphin	USA	2006	144	.	.	.	.	.	.	.	.	.	.	.	.	.	.	.	.	.	.	.	none	none	10506	SRR2085498			ND	144	1	3	2	1	4	21	2
254	E. rhusiopathiae	172_Banks_ma	muskox	Canada	2012	175	.	.	.	.	.	.	.	.	.	.	.	.	.	.	.	.	.	.	.	none	none	172_Banks_ma	SRR2085499			ND	175	2	4	1	2	4	8	2
255	E. rhusiopathiae	172_Banks_sp-i	muskox	Canada	2012	175	.	.	.	.	.	.	.	.	.	.	.	.	.	.	.	.	.	.	.	none	none	172_Banks_sp-i	SRR2085500			ND	175	2	4	1	2	4	8	2
256	E. rhusiopathiae	172_Banks_sp-ii	muskox	Canada	2012	175	.	.	.	.	.	.	.	.	.	.	.	.	.	.	.	.	.	.	.	none	none	172_Banks_sp-ii	SRR2085501			ND	175	2	4	1	2	4	8	2
257	E. rhusiopathiae	173_Banks	muskox	Canada	2012	175	.	.	.	.	.	.	.	.	.	.	.	.	.	.	.	.	.	.	.	none	none	173_Banks	SRR2085502			ND	175	2	4	1	2	4	8	2
258	E. rhusiopathiae	173_Banks_ma	muskox	Canada	2012	-	.	.	.	.	.	.	.	.	.	.	.	.	.	.	.	.	.	.	.	none	none	173_Banks_ma	SRR2085503			ND	-	2	4	1	2	4	8	~2
259	E. rhusiopathiae	173_Banks_sp	muskox	Canada	2012	175	.	.	.	.	.	.	.	.	.	.	.	.	.	.	.	.	.	.	.	none	none	173_Banks_sp	SRR2085504			ND	175	2	4	1	2	4	8	2
260	E. rhusiopathiae	174_Banks_kid	muskox	Canada	2012	175	.	.	.	.	.	.	.	.	.	.	.	.	.	.	.	.	.	.	.	none	none	174_Banks_kid	SRR2085505			ND	175	2	4	1	2	4	8	2
261	E. rhusiopathiae	174_Banks_li	muskox	Canada	2012	175	.	.	.	.	.	.	.	.	.	.	.	.	.	.	.	.	.	.	.	none	none	174_Banks_li	SRR2085506			ND	175	2	4	1	2	4	8	2
262	E. rhusiopathiae	174_Banks_ma	muskox	Canada	2012	175	.	.	.	.	.	.	.	.	.	.	.	.	.	.	.	.	.	.	.	none	none	174_Banks_ma	SRR2085507			ND	175	2	4	1	2	4	8	2
263	E. rhusiopathiae	174_Banks_sp	muskox	Canada	2012	175	.	.	.	.	.	.	.	.	.	.	.	.	.	.	.	.	.	.	.	none	none	174_Banks_sp	SRR2085508			ND	175	2	4	1	2	4	8	2
264	E. rhusiopathiae	2197-ii	caribou	Canada	2014	181	.	.	.	.	.	.	.	.	.	.	.	.	.	.	.	.	.	.	.	none	none	2197-ii	SRR2085512			ND	181	2	4	2	17	4	6	3
265	E. rhusiopathiae	23357	wolf	USA	2010	206	.	.	.	.	.	.	.	.	.	.	.	.	.	.	.	.	.	.	.	none	none	23357	SRR2085515			ND	206	11	7	18	18	10	16	13
266	E. rhusiopathiae	266/6611	dolphin	Belgium	1987	9	.	.	.	.	.	.	.	.	.	.	.	.	.	.	.	.	.	.	.	none	none	266/6611	SRR2085521			ND	9	1	1	1	1	1	1	1
267	E. rhusiopathiae	262	dolphin	USA	1995	209	.	.	.	.	.	.	.	.	.	.	.	.	.	.	.	.	.	.	.	none	none	262	SRR2085519			ND	209	11	7	19	24	7	14	21
268	E. rhusiopathiae	5207	dolphin	Belgium	1990	143	.	.	.	.	.	.	.	.	.	.	.	.	.	.	.	.	.	.	.	none	none	5207	SRR2085523			ND	143	1	3	2	1	4	1	1
269	E. rhusiopathiae	6567	beluga	USA	1999	126	.	.	.	.	.	.	.	.	.	.	.	.	.	.	.	.	.	.	.	none	none	6567	SRR2085527			ND	126	1	1	2	1	1	4	1
270	E. rhusiopathiae	7122	beluga	USA	2000	212	.	.	.	.	.	.	.	.	.	.	.	.	.	.	.	.	.	.	.	none	none	7122	SRR2085528			ND	212	11	7	20	24	7	14	21
271	E. rhusiopathiae	969_Banks_kid	muskox	Canada	2012	175	.	.	.	.	.	.	.	.	.	.	.	.	.	.	.	.	.	.	.	none	none	969_Banks_kid	SRR2085530			ND	175	2	4	1	2	4	8	2
272	E. rhusiopathiae	969_Banks_li	muskox	Canada	2012	175	.	.	.	.	.	.	.	.	.	.	.	.	.	.	.	.	.	.	.	none	none	969_Banks_li	SRR2085531			ND	175	2	4	1	2	4	8	2
273	E. rhusiopathiae	969_Banks_sp-i	muskox	Canada	2012	175	.	.	.	.	.	.	.	.	.	.	.	.	.	.	.	.	.	.	.	none	none	969_Banks_sp-i	SRR2085532			ND	175	2	4	1	2	4	8	2
274	E. rhusiopathiae	969_Banks_sp-ii	muskox	Canada	2012	175	.	.	.	.	.	.	.	.	.	.	.	.	.	.	.	.	.	.	.	none	none	969_Banks_sp-ii	SRR2085533			ND	175	2	4	1	2	4	8	2
275	E. rhusiopathiae	971_Banks_kid-i	muskox	Canada	2012	175	.	.	.	.	.	.	.	.	.	.	.	.	.	.	.	.	.	.	.	none	none	971_Banks_kid-i	SRR2085534			ND	175	2	4	1	2	4	8	2
276	E. rhusiopathiae	971_Banks_kid-ii	muskox	Canada	2012	175	.	.	.	.	.	.	.	.	.	.	.	.	.	.	.	.	.	.	.	none	none	971_Banks_kid-ii	SRR2085535			ND	175	2	4	1	2	4	8	2
277	E. rhusiopathiae	971_Banks_li	muskox	Canada	2012	175	.	.	.	.	.	.	.	.	.	.	.	.	.	.	.	.	.	.	.	none	none	971_Banks_li	SRR2085536			ND	175	2	4	1	2	4	8	2
278	E. rhusiopathiae	971_Banks_sp-i	muskox	Canada	2012	175	.	.	.	.	.	.	.	.	.	.	.	.	.	.	.	.	.	.	.	none	none	971_Banks_sp-i	SRR2085537			ND	175	2	4	1	2	4	8	2
279	E. rhusiopathiae	971_Banks_sp-ii	muskox	Canada	2012	175	.	.	.	.	.	.	.	.	.	.	.	.	.	.	.	.	.	.	.	none	none	971_Banks_sp-ii	SRR2085538			ND	175	2	4	1	2	4	8	2
280	E. rhusiopathiae	972_Banks_kid	muskox	Canada	2012	175	.	.	.	.	.	.	.	.	.	.	.	.	.	.	.	.	.	.	.	none	none	972_Banks_kid	SRR2085539			ND	175	2	4	1	2	4	8	2
281	E. rhusiopathiae	972_Banks_li	muskox	Canada	2012	175	.	.	.	.	.	.	.	.	.	.	.	.	.	.	.	.	.	.	.	none	none	972_Banks_li	SRR2085540			ND	175	2	4	1	2	4	8	2
282	E. rhusiopathiae	972_Banks_sp-i	muskox	Canada	2012	175	.	.	.	.	.	.	.	.	.	.	.	.	.	.	.	.	.	.	.	none	none	972_Banks_sp-i	SRR2085541			ND	175	2	4	1	2	4	8	2
283	E. rhusiopathiae	972_Banks_sp-ii	muskox	Canada	2012	175	.	.	.	.	.	.	.	.	.	.	.	.	.	.	.	.	.	.	.	none	none	972_Banks_sp-ii	SRR2085542			ND	175	2	4	1	2	4	8	2
284	E. rhusiopathiae	AKM1	muskox	USA	2012	172	.	.	.	.	.	.	.	.	.	.	.	.	.	.	.	.	.	.	.	none	none	AKM1	SRR2085543			ND	172	2	2	10	2	2	5	2
285	E. rhusiopathiae	AKM10	muskox	USA	2011	170	.	.	.	.	.	.	.	.	.	.	.	.	.	.	.	.	.	.	.	none	none	AKM10	SRR2085544			ND	170	2	2	4	2	4	2	2
286	E. rhusiopathiae	AKM14	muskox	USA	2011	196	.	.	.	.	.	.	.	.	.	.	.	.	.	.	.	.	.	.	.	none	none	AKM14	SRR2085545			ND	196	2	12	6	2	2	20	3
287	E. rhusiopathiae	AKM19	muskox	USA	2011	219	.	.	.	.	.	.	.	.	.	.	.	.	.	.	.	.	.	.	.	none	none	AKM19	SRR2085546			ND	219	16	4	4	2	2	2	3
288	E. rhusiopathiae	AKM3-i	muskox	USA	2012	180	.	.	.	.	.	.	.	.	.	.	.	.	.	.	.	.	.	.	.	none	none	AKM3-i	SRR2085547			ND	180	2	4	2	2	4	8	3
289	E. rhusiopathiae	AKM3-ii	muskox	USA	2012	180	.	.	.	.	.	.	.	.	.	.	.	.	.	.	.	.	.	.	.	none	none	AKM3-ii	SRR2085548			ND	180	2	4	2	2	4	8	3
290	E. rhusiopathiae	AKM3-iii	muskox	USA	2012	180	.	.	.	.	.	.	.	.	.	.	.	.	.	.	.	.	.	.	.	none	none	AKM3-iii	SRR2085549			ND	180	2	4	2	2	4	8	3
291	E. rhusiopathiae	AKM3-iv	muskox	USA	2012	180	.	.	.	.	.	.	.	.	.	.	.	.	.	.	.	.	.	.	.	none	none	AKM3-iv	SRR2085550			ND	180	2	4	2	2	4	8	3
292	E. rhusiopathiae	AKM3-v	muskox	USA	2012	180	.	.	.	.	.	.	.	.	.	.	.	.	.	.	.	.	.	.	.	none	none	AKM3-v	SRR2085551			ND	180	2	4	2	2	4	8	3
293	E. rhusiopathiae	AKM3-vi	muskox	USA	2012	180	.	.	.	.	.	.	.	.	.	.	.	.	.	.	.	.	.	.	.	none	none	AKM3-vi	SRR2085552			ND	180	2	4	2	2	4	8	3
294	E. rhusiopathiae	AKM7	muskox	USA	2012	171	.	.	.	.	.	.	.	.	.	.	.	.	.	.	.	.	.	.	.	none	none	AKM7	SRR2085553			ND	171	2	2	6	2	4	5	2
295	E. rhusiopathiae	AMX7_Banks	muskox	Canada	2013	175	.	.	.	.	.	.	.	.	.	.	.	.	.	.	.	.	.	.	.	none	none	AMX7_Banks	SRR2085554			ND	175	2	4	1	2	4	8	2
296	E. rhusiopathiae	AN540	moose	Canada	2014	220	.	.	.	.	.	.	.	.	.	.	.	.	.	.	.	.	.	.	.	none	none	AN540	SRR2085555			ND	220	17	2	2	2	2	2	2
297	E. rhusiopathiae	AN541-i	moose	Canada	2014	220	.	.	.	.	.	.	.	.	.	.	.	.	.	.	.	.	.	.	.	none	none	AN541-i	SRR2085556			ND	220	17	2	2	2	2	2	2
298	E. rhusiopathiae	AN541-ii	moose	Canada	2014	220	.	.	.	.	.	.	.	.	.	.	.	.	.	.	.	.	.	.	.	none	none	AN541-ii	SRR2085557			ND	220	17	2	2	2	2	2	2
299	E. rhusiopathiae	AN551	moose	Canada	2014	197	.	.	.	.	.	.	.	.	.	.	.	.	.	.	.	.	.	.	.	none	none	AN551	SRR2085558			ND	197	2	17	2	2	2	22	2
300	E. rhusiopathiae	AN557	moose	Canada	2014	150	.	.	.	.	.	.	.	.	.	.	.	.	.	.	.	.	.	.	.	none	none	AN557	SRR2085559			ND	150	1	14	1	23	2	1	2
301	E. rhusiopathiae	AN562-i	moose	Canada	2014	220	.	.	.	.	.	.	.	.	.	.	.	.	.	.	.	.	.	.	.	none	none	AN562-i	SRR2085560			ND	220	17	2	2	2	2	2	2
302	E. rhusiopathiae	AN562-ii	moose	Canada	2014	220	.	.	.	.	.	.	.	.	.	.	.	.	.	.	.	.	.	.	.	none	none	AN562-ii	SRR2085561			ND	220	17	2	2	2	2	2	2
303	E. rhusiopathiae	AN569	moose	Canada	2014	187	.	.	.	.	.	.	.	.	.	.	.	.	.	.	.	.	.	.	.	none	none	AN569	SRR2085562			ND	187	2	5	2	2	2	2	2
304	E. rhusiopathiae	AN570	moose	Canada	2014	185	.	.	.	.	.	.	.	.	.	.	.	.	.	.	.	.	.	.	.	none	none	AN570	SRR2085563			ND	185	2	4	8	2	4	5	3
305	E. rhusiopathiae	B3128	swine	Belgium	2012	43	.	.	.	.	.	.	.	.	.	.	.	.	.	.	.	.	.	.	.	none	none	B3128	SRR2085572			ND	43	1	1	1	1	3	1	1
306	E. rhusiopathiae	Bano 36	sheep dip	Argentina	missing	107	.	.	.	.	.	.	.	.	.	.	.	.	.	.	.	.	.	.	.	none	none	Bano 36	SRR2085579			ND	107	11	7	19	11	7	14	13
307	E. rhusiopathiae	BC1015-ii	caribou	Canada	2014	154	.	.	.	.	.	.	.	.	.	.	.	.	.	.	.	.	.	.	.	none	none	BC1015-ii	SRR2085581			ND	154	1	20	1	23	4	1	2
308	E. rhusiopathiae	Ery Afrika 1	dolphin	South Africa	1999	146	.	.	.	.	.	.	.	.	.	.	.	.	.	.	.	.	.	.	.	none	none	Ery Afrika 1	SRR2085583			ND	146	1	3	24	1	2	5	1
309	E. rhusiopathiae	F440-C	caribou	Canada	2013	179	.	.	.	.	.	.	.	.	.	.	.	.	.	.	.	.	.	.	.	none	none	F440-C	SRR2085584			ND	179	2	4	2	2	4	6	3
310	E. rhusiopathiae	F440D-i	caribou	Canada	2013	181	.	.	.	.	.	.	.	.	.	.	.	.	.	.	.	.	.	.	.	none	none	F440D-i	SRR2085585			ND	181	2	4	2	17	4	6	3
311	E. rhusiopathiae	F440D-ii	caribou	Canada	2013	179	.	.	.	.	.	.	.	.	.	.	.	.	.	.	.	.	.	.	.	none	none	F440D-ii	SRR2085586			ND	179	2	4	2	2	4	6	3
312	E. rhusiopathiae	F446	caribou	Canada	2014	153	.	.	.	.	.	.	.	.	.	.	.	.	.	.	.	.	.	.	.	none	none	F446	SRR2085587			ND	153	1	20	1	23	2	1	2
313	E. rhusiopathiae	F786	caribou	Canada	2013	169	.	.	.	.	.	.	.	.	.	.	.	.	.	.	.	.	.	.	.	none	none	F786	SRR2085588			ND	169	2	2	4	2	2	2	23
314	E. rhusiopathiae	F793	caribou	Canada	2013	27	.	.	.	.	.	.	.	.	.	.	.	.	.	.	.	.	.	.	.	none	none	F793	SRR2085589			ND	27	2	5	3	2	2	2	3
315	E. rhusiopathiae	FD419	dolphin	Australia	1997	214	.	.	.	.	.	.	.	.	.	.	.	.	.	.	.	.	.	.	.	none	none	FD419	SRR2085590			ND	214	11	13	20	11	9	24	20
316	E. rhusiopathiae	Grizzly	caribou	Canada	2014	154	.	.	.	.	.	.	.	.	.	.	.	.	.	.	.	.	.	.	.	none	none	Grizzly	SRR2085598			ND	154	1	20	1	23	4	1	2
317	E. rhusiopathiae	HC-585	swine	USA	1975	-	.	.	.	.	.	.	.	.	.	.	.	.	.	.	.	.	.	.	.	none	none	HC-585	SRR2085599			ND	-	2	2	6	2?	2	5	2
318	E. rhusiopathiae	Kaparek	fish	Hungary	1962	78	.	.	.	.	.	.	.	.	.	.	.	.	.	.	.	.	.	.	.	none	none	Kaparek	SRR2085600			ND	78	2	2	2	2	4	2	3
319	E. rhusiopathiae	MEW22	missing	United Kingdom	1958	41	.	.	.	.	.	.	.	.	.	.	.	.	.	.	.	.	.	.	.	none	none	MEW22	SRR2085601			ND	41	2	2	2	2	4	2	2
320	E. rhusiopathiae	MX10-1_VI_fe	muskox	Canada	2010	175	.	.	.	.	.	.	.	.	.	.	.	.	.	.	.	.	.	.	.	none	none	MX10-1_VI_fe	SRR2085602			ND	175	2	4	1	2	4	8	2
321	E. rhusiopathiae	MX10-1_VI_il	muskox	Canada	2010	175	.	.	.	.	.	.	.	.	.	.	.	.	.	.	.	.	.	.	.	none	none	MX10-1_VI_il	SRR2085605			ND	175	2	4	1	2	4	8	2
322	E. rhusiopathiae	MX10-1_VI_lu	muskox	Canada	2010	175	.	.	.	.	.	.	.	.	.	.	.	.	.	.	.	.	.	.	.	none	none	MX10-1_VI_lu	SRR2085606			ND	175	2	4	1	2	4	8	2
323	E. rhusiopathiae	MX10-1_VI_PLN	muskox	Canada	2010	-	.	.	.	.	.	.	.	.	.	.	.	.	.	.	.	.	.	.	.	none	none	MX10-1_VI_PLN	SRR2085607			ND	-	2	~4	1	2	4	8	2
324	E. rhusiopathiae	MX10-2_VI_lu	muskox	Canada	2010	175	.	.	.	.	.	.	.	.	.	.	.	.	.	.	.	.	.	.	.	none	none	MX10-2_VI_lu	SRR2085608			ND	175	2	4	1	2	4	8	2
325	E. rhusiopathiae	MX10-3_VI_lu-i	muskox	Canada	2010	175	.	.	.	.	.	.	.	.	.	.	.	.	.	.	.	.	.	.	.	none	none	MX10-3_VI_lu-i	SRR2085609			ND	175	2	4	1	2	4	8	2
326	E. rhusiopathiae	MX10-3_VI_lu-ii	muskox	Canada	2010	175	.	.	.	.	.	.	.	.	.	.	.	.	.	.	.	.	.	.	.	none	none	MX10-3_VI_lu-ii	SRR2085610			ND	175	2	4	1	2	4	8	2
327	E. rhusiopathiae	MX10-3_VI_MLN	muskox	Canada	2010	175	.	.	.	.	.	.	.	.	.	.	.	.	.	.	.	.	.	.	.	none	none	MX10-3_VI_MLN	SRR2085611			ND	175	2	4	1	2	4	8	2
328	E. rhusiopathiae	MX10-3_VI_PSLN	muskox	Canada	2010	186	.	.	.	.	.	.	.	.	.	.	.	.	.	.	.	.	.	.	.	none	none	MX10-3_VI_PSLN	SRR2085612			ND	186	2	5	1	2	2	5	3
329	E. rhusiopathiae	MX11-1_VI_fe	muskox	Canada	2011	175	.	.	.	.	.	.	.	.	.	.	.	.	.	.	.	.	.	.	.	none	none	MX11-1_VI_fe	SRR2085613			ND	175	2	4	1	2	4	8	2
330	E. rhusiopathiae	MX11-1_VI_he	muskox	Canada	2011	175	.	.	.	.	.	.	.	.	.	.	.	.	.	.	.	.	.	.	.	none	none	MX11-1_VI_he	SRR2085614			ND	175	2	4	1	2	4	8	2
331	E. rhusiopathiae	MX11-1_VI_il	muskox	Canada	2011	175	.	.	.	.	.	.	.	.	.	.	.	.	.	.	.	.	.	.	.	none	none	MX11-1_VI_il	SRR2085615			ND	175	2	4	1	2	4	8	2
332	E. rhusiopathiae	MX11-1_VI_lu	muskox	Canada	2011	175	.	.	.	.	.	.	.	.	.	.	.	.	.	.	.	.	.	.	.	none	none	MX11-1_VI_lu	SRR2085616			ND	175	2	4	1	2	4	8	2
333	E. rhusiopathiae	MX11-2_VI_fe	muskox	Canada	2011	175	.	.	.	.	.	.	.	.	.	.	.	.	.	.	.	.	.	.	.	none	none	MX11-2_VI_fe	SRR2085617			ND	175	2	4	1	2	4	8	2
334	E. rhusiopathiae	MX11-2_VI_il	muskox	Canada	2011	175	.	.	.	.	.	.	.	.	.	.	.	.	.	.	.	.	.	.	.	none	none	MX11-2_VI_il	SRR2085618			ND	175	2	4	1	2	4	8	2
335	E. rhusiopathiae	MX11-2_VI_li	muskox	Canada	2011	175	.	.	.	.	.	.	.	.	.	.	.	.	.	.	.	.	.	.	.	none	none	MX11-2_VI_li	SRR2085619			ND	175	2	4	1	2	4	8	2
336	E. rhusiopathiae	MX11-2_VI_lu	muskox	Canada	2011	175	.	.	.	.	.	.	.	.	.	.	.	.	.	.	.	.	.	.	.	none	none	MX11-2_VI_lu	SRR2085620			ND	175	2	4	1	2	4	8	2
337	E. rhusiopathiae	MX11-2_VI_MLN	muskox	Canada	2011	175	.	.	.	.	.	.	.	.	.	.	.	.	.	.	.	.	.	.	.	none	none	MX11-2_VI_MLN	SRR2085621			ND	175	2	4	1	2	4	8	2
338	E. rhusiopathiae	MX11-3_VI_fe	muskox	Canada	2011	175	.	.	.	.	.	.	.	.	.	.	.	.	.	.	.	.	.	.	.	none	none	MX11-3_VI_fe	SRR2085622			ND	175	2	4	1	2	4	8	2
339	E. rhusiopathiae	OARDC3	swine	uncalculated	1980	49	.	.	.	.	.	.	.	.	.	.	.	.	.	.	.	.	.	.	.	none	none	OARDC3	SRR2085623			ND	49	2	2	14	2	2	2	8
340	E. rhusiopathiae	P-190	fish	Japan	1959	152	.	.	.	.	.	.	.	.	.	.	.	.	.	.	.	.	.	.	.	none	none	P-190	SRR2085624			ND	152	1	19	2	1	4	1	1
341	E. rhusiopathiae	P-92	fish	Japan	1960	-	.	.	.	.	.	.	.	.	.	.	.	.	.	.	.	.	.	.	.	none	none	P-92	SRR2085625			ND	-	11	16	20	11	10	14	14?
342	E. rhusiopathiae	SE-9	swine	uncalculated	1983	55	.	.	.	.	.	.	.	.	.	.	.	.	.	.	.	.	.	.	.	none	none	SE-9	SRR2085626			ND	55	2	2	3	2	4	2	3
343	E. rhusiopathiae	SK018-i	caribou	Canada	2014	169	.	.	.	.	.	.	.	.	.	.	.	.	.	.	.	.	.	.	.	none	none	SK018-i	SRR2085627			ND	169	2	2	4	2	2	2	23
344	E. rhusiopathiae	SK106	caribou	Canada	2013	188	.	.	.	.	.	.	.	.	.	.	.	.	.	.	.	.	.	.	.	none	none	SK106	SRR2085628			ND	188	2	5	2	2	2	5	3
345	E. rhusiopathiae	SK11	caribou	Canada	2013	193	.	.	.	.	.	.	.	.	.	.	.	.	.	.	.	.	.	.	.	none	none	SK11	SRR2085629			ND	193	2	5	6	21	2	2	2
346	E. rhusiopathiae	SK133	caribou	Canada	2013	198	.	.	.	.	.	.	.	.	.	.	.	.	.	.	.	.	.	.	.	none	none	SK133	SRR2085630			ND	198	2	18	2	2	4	3	2
347	E. rhusiopathiae	SK18-ii	caribou	Canada	2014	169	.	.	.	.	.	.	.	.	.	.	.	.	.	.	.	.	.	.	.	none	none	SK18-ii	SRR2085631			ND	169	2	2	4	2	2	2	23
348	E. rhusiopathiae	SK69	caribou	Canada	2013	180	.	.	.	.	.	.	.	.	.	.	.	.	.	.	.	.	.	.	.	none	none	SK69	SRR2085632			ND	180	2	4	2	2	4	8	3
349	E. rhusiopathiae	SKSLP2-B_lu	caribou	Canada	2013	218	.	.	.	.	.	.	.	.	.	.	.	.	.	.	.	.	.	.	.	none	none	SKSLP2-B_lu	SRR2085633			ND	218	15	7	18	25	12	24	19
350	E. rhusiopathiae	SKSLP2-C_lu	caribou	Canada	2013	169	.	.	.	.	.	.	.	.	.	.	.	.	.	.	.	.	.	.	.	none	none	SKSLP2-C_lu	SRR2085634			ND	169	2	2	4	2	2	2	23
351	E. rhusiopathiae	SKSLP2-li	caribou	Canada	2013	180	.	.	.	.	.	.	.	.	.	.	.	.	.	.	.	.	.	.	.	none	none	SKSLP2-li	SRR2085635			ND	180	2	4	2	2	4	8	3
352	E. rhusiopathiae	SKSLP2-ma	caribou	Canada	2013	180	.	.	.	.	.	.	.	.	.	.	.	.	.	.	.	.	.	.	.	none	none	SKSLP2-ma	SRR2085636			ND	180	2	4	2	2	4	8	3
353	E. rhusiopathiae	SKSLP2_mus	caribou	Canada	2013	191	.	.	.	.	.	.	.	.	.	.	.	.	.	.	.	.	.	.	.	none	none	SKSLP2_mus	SRR2085637			ND	191	2	5	2	2	4	2	3
354	E. rhusiopathiae	Sm_herring	fish	USA	2001	149	.	.	.	.	.	.	.	.	.	.	.	.	.	.	.	.	.	.	.	none	none	Sm_herring	SRR2085638			ND	149	1	14	1	2	1	1	1
355	E. rhusiopathiae	Squid	squid	USA	2001	7	.	.	.	.	.	.	.	.	.	.	.	.	.	.	.	.	.	.	.	none	none	Squid	SRR2085639			ND	7	1	3	1	1	1	1	1
356	E. rhusiopathiae	VI10-23_to-i	muskox	Canada	2011	175	.	.	.	.	.	.	.	.	.	.	.	.	.	.	.	.	.	.	.	none	none	VI10-23_to-i	SRR2085640			ND	175	2	4	1	2	4	8	2
357	E. rhusiopathiae	VI10-23_to-ii	muskox	Canada	2011	175	.	.	.	.	.	.	.	.	.	.	.	.	.	.	.	.	.	.	.	none	none	VI10-23_to-ii	SRR2085641			ND	175	2	4	1	2	4	8	2
358	E. rhusiopathiae	R32E11	ND	ND	ND	19	.	.	.	.	.	.	.	.	.	.	.	.	.	.	.	.	.	.	.	none	none	R32E11	SRR11123317			ND	19	2	4	9	1	1	1	2
359	E. rhusiopathiae	174	wild boar	Italy	2018	4	.	.	.	.	.	.	.	.	.	.	.	.	.	.	.	.	.	.	V	repUS43	Tn916-like	174	ERR3932950			[69] Söderlund et al. 2020	4	2	4	2	2	2	5	2
360	E. rhusiopathiae	175	wild boar	Italy	2018	4	.	.	.	.	.	.	.	.	.	.	.	.	.	.	.	.	.	.	V	repUS44	Tn916-like	175	ERR3932951			[69] Söderlund et al. 2020	4	2	4	2	2	2	5	2
361	E. rhusiopathiae	17MIK0642311	wild boar	Italy	2017	4	.	.	.	.	.	.	.	.	.	.	.	.	.	.	.	.	.	.	V	repUS45	Tn916-like	17MIK0642311	ERR3932995			[69] Söderlund et al. 2020	4	2	4	2	2	2	5	2
362	E. rhusiopathiae	16BKT31008	wild boar	Denmark	2016	4	.	.	.	.	.	.	.	.	.	.	.	.	.	.	.	.	.	.	V	repUS46	Tn916-like	16BKT31008	ERR3932984			[69] Söderlund et al. 2020	4	2	4	2	2	2	5	2
363	E. rhusiopathiae	swine20	swine	UK	2013	32	.	.	.	.	.	.	.	.	.	.	.	.	.	.	.	.	.	.	V	repUS43	Tn916-like	swine20	ERR3678840			[48] Forde et al. et al. 2020	32	5	1	1	1	1	1	1
No.	Species	strain ID	host	country	collection date	ST (MLST)	bleO	aadD	ant(9)-Ia [aad9]	spc	str	spw	ant(6)-Ia	aph(3')-III	lnu(B)	lsa€	erm(47)	erm(B)	erm(G)	erm(T)	mef(A)	msr(D)	lnu(D)-like	tet(T)	tet(M)	plasmid	Integrative Conjugative Element	strain ID	GenBank or ENA assembly	genome size [Mb]	GC [%]	Reference	ST (MLST)
1	E. tonsillarum	DSM 14972	Sus scrofa	Japan	ND	NA	.	.	.	.	.	.	.	.	.	.	.	.	.	.	.	.	.	V	.	none	none	DSM 14972	GCA_000373785.1			unpublished	NA
2	E. inopinata	DSM 15511	vegetative broth	Germany	2004	NA	.	.	.	.	.	.	.	.	.	.	.	.	.	.	.	.	.	.	.	none	none	DSM 15511	GCA_014396165.1			unpublished	NA
3	E. piscisicarius	268691	dog	USA	2019	NA	.	.	.	.	.	.	.	.	.	.	.	.	.	.	.	.	.	.	.	none	none	268691	GCA_009906265.1			[70] Little et al. 2020	NA
4	E.piscisicarius	EsS2-6-Brazil	Meleagris gallopavo	Brazil	2014	NA	.	.	.	.	.	.	.	.	.	.	.	.	.	.	.	.	.	.	.	none	none	EsS2-6-Brazil	GCA_016617625.1			[71] Grazziotin et al. 2021	NA
5	E.piscisicarius	EsS2-7-Brazil	Meleagris gallopavo	Brazil	2014	NA	.	.	.	.	.	.	.	.	.	.	.	.	.	.	.	.	.	.	.	none	none	EsS2-7-Brazil	GCA_016617655.1			[71] Grazziotin et al. 2021	NA
6	E. anatis	D16_1007-1-1-1	goose brain	Germany	2016	NA	.	.	.	.	.	.	.	.	.	.	.	.	.	.	.	.	.	.	.	none	none	D16_1007-1-1-1	GCA_009828725.1			[72] Eisenberg et al. 2022	NA
7	E.aquatica	VA92-K48	leech	Germany	2016	NA	.	.	.	.	.	.	.	.	.	.	.	.	.	.	.	.	.	.	.	none	none	VA92-K48	GCA_009828775.1			[72] Eisenberg et al. 2022	NA
8	Erysipelothrix sp.	HDW6B	Cybister brevis	South Korea	2019	NA	.	.	.	.	.	.	.	.	.	.	.	.	.	.	.	.	.	.	.	none	none	HDW6B	GCA_011301115.1			unpublished	NA
9	E. anatis	D14_1188-2-1-2	pig	Netherlands	2014	NA	.	.	.	.	.	.	.	.	.	.	.	.	.	.	.	.	.	.	V	repUS43	Tn916-like	D14_1188-2-1-2	GCA_011421495.1			[72] Eisenberg et al. 2022
10	E. anatis	D17_0559-3-2-1	duck	Germany	2017	NA	.	.	.	.	.	.	.	.	.	.	.	.	.	.	.	.	.	.	.	none	none	D17_0559-3-2-1	GCA_009828745.1			[72] Eisenberg et al. 2022	NA
11	E. aquatica	E637c_KL	Water sample for medical leeches	Germany	2016	NA	.	.	.	.	.	.	.	.	.	.	.	.	.	.	.	.	.	.	.	none	none	E637c_KL	GCA_009828765.1			[72] Eisenberg et al. 2022	NA
12	E. aquatica	181008240	Pseudemys concinna	Germany	2018	NA	.	.	.	.	.	.	.	.	.	.	.	.	.	.	.	.	.	.	.	none	none	181008240	GCA_009828825.1			[72] Eisenberg et al. 2022	NA
13	E. larvae	LV19	gut of larva	South Korea	2014	NA	.	.	.	.	.	.	.	.	.	.	.	.	.	.	.	.	.	.	.	none	none	LV19	GCA_001545095.1			[73] Bang et al. 2015	NA

## Sheet: Table S2
Table S2. Detailed results of antimicrobial susceptibility test.
	Penicillin	Ampicillin	Ceftiofur	Tetracycline	Erythromycin	Tylosin	Clindamycin	Lincomycin	Tiamulin	Enrofloxacin	Streptomycin	Spectinomycin	Gentamycin	resistance genes detected
584	£0.06	£0.06	£0.06	1	0.25	0.125	£0.06	0.5	2	£0.125	64	32	>512
1012	£0.06	£0.125	£0.25	16	0.25	2	0.125	1	1	£0.125	64	128	>512	tetM
267	£0.06	£0.06	£0.06	32	>32	>32	>16	>64	2	8	128	32	>512	tetM, ermB
1023	£0.06	£0.06	£0.06	32	32	1	2	>64	>64	16	>512	256	>512	tetM, erm47, lnuB, lsaE, spw, ant(6)-Ia
MIC values highlighted in gray indicate acquired resistance
